# Supplementary material for: Single‐nucleus RNA sequencing reveals RUNX1 regulation of muscle hypertrophy through PI3K/AKT/mTOR pathway
Source: Imeta. 2025 Nov 20;4(6):e70093. doi: 10.1002/imt2.70093 (PMC12747532; doi:10.1002/imt2.70093)
Supplement: Supplementary file 2 — Table S1. Composition and nutrient levels of basal diets, as‐fed basis. Table S2. Antibodies used for this study. Table S3. RT‐qPCR primer specifications. Table S4. Basic quality control of sequencing data. Table S5. Upregulated genes in maior cell type. Table S6. Upregulated genes in satellite cell subpopulation. Table S7. Upregulated genes in myocyte subpopulation. Table S8. Pseudotime information. Table S9. DEGs of differentiation states. Table S10. DEGs of 3 microarray datasets. Table S11. DEGs of CON and KD cells. [file IMT2-4-e70093-s001.xlsx]

## Sheet: S1
Table S1. Composition and nutrient levels of basal diets, as-fed basis.
Ingredients, %
Corn	57.27
Soybean meal	35.2
Cottonseed meal	2
Soybean oil	2
NaCl	0.36
Limestone	2
Calcium hydrogen phosphate	0.3
Choline chloride	0.05
L-lysine hydrochloride	0.14
Mineral premix	0.3
Phytase	0.1
Vitamin premix	0.03
DL-methionine	0.25
Nutritional level, %
Metabolic energy	2949.26
Dry matter	86.41
Crude protein	21.91
Total phosphorus	0.61
Calcium	0.96
Methionine	0.57
Lysine	1.21
Note: Each kilogram of the vitamin premix provides the following: VA 11.2 KIU, VD3 3.36 KIU, VE 20 mg, VK3 4.0 mg, VB1 2.2 mg, VB2 7.28 mg, VB6 4.8 mg; Each kilogram of the mineral premix provides the following: Cu 10 mg, Zn 75 mg, Fe 80 mg, Mn 80 mg, Se 0.3 mg, I 0.4 mg。

## Sheet: S2
Table S2. Antibodies used for this study.
Antibody	Company	Catalog	Dilution ratio	Species reactivity
RUNX1	Proteintech	25315-1-AP	WB : 1:1000 IF : 1:100	Rabbit
PAX7	Santa Cruz	sc-81975	IF : 1:100	Mouse
α-TUBULIN	Proteintech	11224-1-AP	WB : 1:3000	Rabbit
CCND1	Selleck	F0137	WB：1:1000	Rabbit
PUROMYCIN	Abcam	ab315887	WB : 1:1000	Rabbit
PI3K	Selleck	F0294	WB : 1:1000	Rabbit
AKT	Selleck	F0004	WB : 1:1000	Rabbit
Phospho-Akt (Ser473)	Cell Signaling Technology	9271	WB : 1:1000	Rabbit
mTOR	Selleck	F0169	WB : 1:1000	Rabbit
P-mTOR(Ser2448)	Cell Signaling Technology	5536	WB : 1:1000	Rabbit
MYOG	Proteintech	26762-1-AP	WB : 1:5000	Rabbit

## Sheet: S3
Table S3. RT-qPCR primer specifications.
Gene	Primer sequence	Accession no.
Actb-gallus	F: 5′-CCTAGGCACCAGGGTGTGAT-3′	NM_205518.2
	R: 5′-AGCACAGGGTGCTCCTCA-3′
Actb-mouse	F: 5′-AACACCCACACCCCTGTGAT-3′	NM_007393.5
	R: 5′-TGAGTCAAGCGCCAAAAGAA-3′
Runx1-gallus	F: 5′-TCAGAGTCAGATTCAGGACACG-3′	NM_001396968.1
	R: 5′-GAGCCCAGGTACTGGTAGGA-3′
Runx1-mouse	F: 5′-GATGGCACTCTGGTCACCG-3′	NM_001111021.2
	R: 5′-GCCGCTCGGAAAAGGACAA-3′
Myog-mouse	F: 5′-GTCCCAACCCAGGAGATCAT-3′	NM_031189.2
	R: 5′-AGTTGGGCATGGTTTCGTCT-3′
Myh2-mouse	F: 5′-TTCCAGAAGCCTAAGGTGGTC-3′	NM_001039545.2
	R: 5′-GCCAGCCAGTGATGTTGTAAT-3′
Myh7-mouse	F: 5′-CTTCTACAGGCCTGGGCTTAC-3′	NM_001425737.1
	R: 5′-CTCCTTCTCAGACTTCCGCAG-3′
MuRF1-mouse	F: 5′-CGCAGGAGCAGGAGGAGAAG-3′	NM_001369245.1
	R: 5′-TGGCACTTGAGAGGAAGGTAGC-3′
MAFbx-mouse	F: 5′-ATGCACACTGGTGCAAAGAG-3′	NM_026346.3
	R: 5′-TGTAAGCACACAGGCAGGTC-3′

## Sheet: S4
Table S4. Basic quality control of sequencing data.
Sample	Mean Reads per Cell	Median Genes per Cell	Median UMI Counts per cells	Total Genes Detected
D2	42853	1550	2997	24055
D42	46624	1207	2352	24682

## Sheet: S5
Table S5.Upregulated genes in maior cell type.
Target_Cluster	Gene ID	Gene Name	Target_Cluster_pct	Other_Cluster_pct	Target_Cluster_mean	Other_Cluster_mean	Log2FC	Pvalue	FDR	Symbol	Description	KEGG_A_class	KEGG_B_class	Pathway	K_ID	GO Component	GO Function	GO Process	TF_family	Gene_type
Myocyte	ENSGALG00010002013	ENSGALG00010002013	0.309	0.025	3.27313510947071	0.151824122525516	4.43020021941581	0	0	ENSGALG00010002013	-	-	-	-	-	-	-	-	-	lncRNA
Myocyte	ENSGALG00010025335	ENSGALG00010025335	0.725	0.118	14.6295988204805	0.73338513592775	4.31817537140097	0	0	ENSGALG00010025335	-	-	-	-	-	-	-	-	-	lncRNA
Myocyte	ENSGALG00010009317	LRRTM3	0.576	0.067	7.64804043663491	0.459872553531893	4.0557841497774	0	0	LRRTM3	leucine rich repeat transmembrane neuronal 3 [Source:NCBI gene (formerly Entrezgene);Acc:423649]	-	-	-	-	GO:0098839//postsynaptic density membrane;GO:0098978//glutamatergic synapse	GO:0005515//protein binding	GO:0051965//positive regulation of synapse assembly;GO:1902004//positive regulation of amyloid-beta formation;GO:1905606//regulation of presynapse assembly	-	protein_coding
Myocyte	ENSGALG00010009400	CNTFR	0.506	0.069	4.91618581573219	0.3411089140586	3.84923508398022	0	0	CNTFR	ciliary neurotrophic factor receptor [Source:NCBI gene (formerly Entrezgene);Acc:395885]	Environmental Information Processing	Signaling molecules and interaction	ko04060//Cytokine-cytokine receptor interaction	K05059	GO:0016020//membrane;GO:0016324//apical plasma membrane;GO:0070110//ciliary neurotrophic factor receptor complex;GO:0097059//CNTFR-CLCF1 complex	GO:0004896//cytokine receptor activity;GO:0004897//ciliary neurotrophic factor receptor activity;GO:0005102//signaling receptor binding;GO:0005515//protein binding;GO:0019955//cytokine binding	GO:0019221//cytokine-mediated signaling pathway;GO:0043524//negative regulation of neuron apoptotic process;GO:0070120//ciliary neurotrophic factor-mediated signaling pathway	-	protein_coding
Myocyte	ENSGALG00010025332	ENSGALG00010025332	0.771	0.174	15.3398687541579	1.08235863069496	3.8250356306779	0	0	ENSGALG00010025332	-	-	-	-	-	-	-	-	-	lncRNA
Myocyte	ENSGALG00010004788	ENSGALG00010004788	0.418	0.047	2.89018520369076	0.208939703630888	3.79000337314495	0	0	ENSGALG00010004788	-	-	-	-	-	-	-	-	-	lncRNA
Myocyte	ENSGALG00010002015	ENSGALG00010002015	0.259	0.025	1.59240338452036	0.118497528739853	3.74827696565733	0	0	ENSGALG00010002015	-	-	-	-	-	-	-	-	-	lncRNA
Myocyte	ENSGALG00010001912	TMEM117	0.717	0.121	7.36383954236647	0.628868193334409	3.54962861634545	0	0	TMEM117	transmembrane protein 117 [Source:HGNC Symbol;Acc:HGNC:25308]	-	-	-	-	GO:0005783//endoplasmic reticulum;GO:0005886//plasma membrane	-	GO:0070059//intrinsic apoptotic signaling pathway in response to endoplasmic reticulum stress	-	protein_coding
Myocyte	ENSGALG00010009297	CTNNA3	0.77	0.166	11.6382139334524	1.01951257745753	3.51291819231675	0	0	CTNNA3	catenin alpha 3 [Source:NCBI gene (formerly Entrezgene);Acc:423648]	Cellular Processes	Cellular community - eukaryotes	ko04520//Adherens junction	K05691	GO:0005912//adherens junction;GO:0005916//fascia adherens;GO:0030027//lamellipodium	GO:0008013//beta-catenin binding;GO:0045296//cadherin binding;GO:0051015//actin filament binding	GO:0007155//cell adhesion;GO:0086073//bundle of His cell-Purkinje myocyte adhesion involved in cell communication;GO:0086091//regulation of heart rate by cardiac conduction;GO:0098609//cell-cell adhesion;GO:0098911//regulation of ventricular cardiac muscle cell action potential	-	protein_coding
Myocyte	ENSGALG00010020992	KCNH7	0.354	0.082	4.62416260017134	0.418535348061119	3.46577075033499	0	0	KCNH7	potassium voltage-gated channel subfamily H member 7 [Source:HGNC Symbol;Acc:HGNC:18863]	-	-	-	-	GO:0016020//membrane	GO:0005216//ion channel activity;GO:0005249//voltage-gated potassium channel activity	GO:0006811//ion transport;GO:0006813//potassium ion transport;GO:0055085//transmembrane transport	-	protein_coding
Myocyte	ENSGALG00010012191	BEST3	0.315	0.032	1.61395578930047	0.151187773833538	3.41618767741072	0	0	BEST3	bestrophin 3 [Source:NCBI gene (formerly Entrezgene);Acc:417849]	-	-	-	-	GO:0005886//plasma membrane;GO:0016020//membrane;GO:0034707//chloride channel complex	GO:0005254//chloride channel activity	GO:0006811//ion transport;GO:0006821//chloride transport;GO:0015698//inorganic anion transport;GO:0043271//negative regulation of ion transport;GO:1902476//chloride transmembrane transport	-	protein_coding
Myocyte	ENSGALG00010011625	ERBB4	0.787	0.161	13.4539506326796	1.2742247401632	3.40033821043192	0	0	ERBB4	erb-b2 receptor tyrosine kinase 4 [Source:NCBI gene (formerly Entrezgene);Acc:395671]	Environmental Information Processing;Environmental Information Processing;Environmental Information Processing	Signal transduction;Signal transduction;Signal transduction	ko04020//Calcium signaling pathway;ko04010//MAPK signaling pathway;ko04012//ErbB signaling pathway	K05085;K05085;K05085	GO:0005634//nucleus;GO:0005739//mitochondrion;GO:0005886//plasma membrane;GO:0016020//membrane;GO:0016323//basolateral plasma membrane;GO:0031594//neuromuscular junction;GO:0042734//presynaptic membrane;GO:0043235//receptor complex;GO:0098839//postsynaptic density membrane;GO:0098978//glutamatergic synapse;GO:0098982//GABA-ergic synapse	GO:0000976//transcription cis-regulatory region binding;GO:0004672//protein kinase activity;GO:0004713//protein tyrosine kinase activity;GO:0004714//transmembrane receptor protein tyrosine kinase activity;GO:0005006//epidermal growth factor-activated receptor activity;GO:0005154//epidermal growth factor receptor binding;GO:0005524//ATP binding;GO:0038131//neuregulin receptor activity;GO:0042803//…	GO:0001755//neural crest cell migration;GO:0006468//protein phosphorylation;GO:0007165//signal transduction;GO:0007166//cell surface receptor signaling pathway;GO:0007169//transmembrane receptor protein tyrosine kinase signaling pathway;GO:0007399//nervous system development;GO:0007416//synapse assembly;GO:0007507//heart development;GO:0007595//lactation;GO:0008284//positive regulation of cell po…	-	protein_coding
Myocyte	ENSGALG00010008960	LRRC2	0.442	0.067	3.18228744277017	0.310224862947235	3.35867793338789	0	0	LRRC2	leucine rich repeat containing 2 [Source:HGNC Symbol;Acc:HGNC:14676]	-	-	-	-	-	GO:0005515//protein binding	-	-	protein_coding
Myocyte	ENSGALG00010015886	AFF3	0.654	0.161	10.5292711568813	1.04759675634543	3.32925017258359	0	0	AFF3	AF4/FMR2 family member 3 [Source:HGNC Symbol;Acc:HGNC:6473]	-	-	-	-	GO:0005634//nucleus;GO:0005654//nucleoplasm;GO:0005829//cytosol;GO:0016604//nuclear body	GO:0003690//double-stranded DNA binding;GO:0003700//DNA-binding transcription factor activity	GO:0006355//regulation of transcription, DNA-templated;GO:0010468//regulation of gene expression;GO:0034612//response to tumor necrosis factor;GO:0035116//embryonic hindlimb morphogenesis	-	protein_coding
Myocyte	ENSGALG00010018378	ARPP21	0.817	0.213	12.9425047497298	1.30650046783331	3.30833730127644	0	0	ARPP21	cAMP regulated phosphoprotein 21 [Source:HGNC Symbol;Acc:HGNC:16968]	-	-	-	-	GO:0005737//cytoplasm	GO:0003676//nucleic acid binding	GO:0034605//cellular response to heat	-	protein_coding
Myocyte	ENSGALG00010010006	PPARGC1A	0.415	0.069	3.0148769360861	0.313370011101588	3.26616008569536	0	0	PPARGC1A	PPARG coactivator 1 alpha [Source:NCBI gene (formerly Entrezgene);Acc:422815]	Environmental Information Processing;Organismal Systems;Organismal Systems	Signal transduction;Endocrine system;Endocrine system	ko04371//Apelin signaling pathway;ko04910//Insulin signaling pathway;ko04920//Adipocytokine signaling pathway	K07202;K07202;K07202	GO:0005634//nucleus;GO:0005654//nucleoplasm;GO:0005829//cytosol	GO:0003676//nucleic acid binding;GO:0003677//DNA binding;GO:0003712//transcription coregulator activity;GO:0003713//transcription coactivator activity;GO:0003723//RNA binding;GO:0008134//transcription factor binding;GO:0016922//nuclear receptor binding;GO:0030374//nuclear receptor coactivator activity;GO:0031490//chromatin DNA binding;GO:0031625//ubiquitin protein ligase binding;GO:0043565//seque…	GO:0002021//response to dietary excess;GO:0006094//gluconeogenesis;GO:0006355//regulation of transcription, DNA-templated;GO:0007005//mitochondrion organization;GO:0010628//positive regulation of gene expression;GO:0010822//positive regulation of mitochondrion organization;GO:0014850//response to muscle activity;GO:0022904//respiratory electron transport chain;GO:0032922//circadian regulation of …	-	protein_coding
Myocyte	ENSGALG00010016978	FAM181A	0.478	0.084	5.08408603029227	0.533714628616167	3.25184798319841	0	0	FAM181A	family with sequence similarity 181 member A [Source:HGNC Symbol;Acc:HGNC:20491]	-	-	-	-	GO:0005737//cytoplasm	-	-	-	protein_coding
Myocyte	ENSGALG00010000599	RETREG1	0.804	0.22	12.126717580582	1.28039469670979	3.24352858782703	0	0	RETREG1	reticulophagy regulator 1 [Source:HGNC Symbol;Acc:HGNC:25964]	-	-	-	-	GO:0005730//nucleolus;GO:0005783//endoplasmic reticulum;GO:0005789//endoplasmic reticulum membrane;GO:0005801//cis-Golgi network;GO:0016604//nuclear body	GO:0043621//protein self-association;GO:0140506//endoplasmic reticulum-autophagosome adaptor activity	GO:0000423//mitophagy;GO:0006914//autophagy;GO:0007029//endoplasmic reticulum organization;GO:0019233//sensory perception of pain;GO:0030574//collagen catabolic process;GO:0043524//negative regulation of neuron apoptotic process;GO:0050872//white fat cell differentiation;GO:0061709//reticulophagy	-	protein_coding
Myocyte	ENSGALG00010011578	MYLK4	0.638	0.14	6.56861070530738	0.71583984612522	3.19788	0	0	MYLK4	myosin light chain kinase family member 4 [Source:HGNC Symbol;Acc:HGNC:27972]	Environmental Information Processing;Cellular Processes;Cellular Processes;Environmental Information Processing;Organismal Systems	Signal transduction;Cell motility;Cellular community - eukaryotes;Signal transduction;Circulatory system	ko04020//Calcium signaling pathway;ko04810//Regulation of actin cytoskeleton;ko04510//Focal adhesion;ko04371//Apelin signaling pathway;ko04270//Vascular smooth muscle contraction	K00907;K00907;K00907;K00907;K00907	-	GO:0004672//protein kinase activity;GO:0005524//ATP binding	GO:0006468//protein phosphorylation	-	protein_coding
Myocyte	ENSGALG00010001971	MLIP	0.697	0.158	7.57281844123344	0.833392342800274	3.1837625906785	0	0	MLIP	muscular LMNA interacting protein [Source:HGNC Symbol;Acc:HGNC:21355]	-	-	-	-	-	-	-	-	protein_coding
Myocyte	ENSGALG00010010438	LDB3	0.957	0.566	43.0439886893102	4.84912887544561	3.15001427012522	0	0	LDB3	LIM domain binding 3 [Source:HGNC Symbol;Acc:HGNC:15710]	-	-	-	-	GO:0005856//cytoskeleton;GO:0030018//Z disc	GO:0005080//protein kinase C binding;GO:0005515//protein binding;GO:0008092//cytoskeletal protein binding;GO:0051371//muscle alpha-actinin binding	GO:0045214//sarcomere organization	-	protein_coding
Myocyte	ENSGALG00010025538	ANO1	0.479	0.082	3.14159685092666	0.354965038761306	3.14574921427196	0	0	ANO1	anoctamin 1 [Source:HGNC Symbol;Acc:HGNC:21625]	-	-	-	-	GO:0005654//nucleoplasm;GO:0005886//plasma membrane;GO:0016324//apical plasma membrane	GO:0005227//calcium activated cation channel activity;GO:0005229//intracellular calcium activated chloride channel activity;GO:0005254//chloride channel activity;GO:0015111//iodide transmembrane transporter activity;GO:0042802//identical protein binding;GO:0046983//protein dimerization activity	GO:0006812//cation transport;GO:0006821//chloride transport;GO:0015705//iodide transport;GO:0035774//positive regulation of insulin secretion involved in cellular response to glucose stimulus;GO:0070254//mucus secretion;GO:0072657//protein localization to membrane;GO:1902476//chloride transmembrane transport	-	protein_coding
Myocyte	ENSGALG00010024025	CLCN1	0.591	0.125	5.67033401342917	0.641436029435845	3.14405642294332	0	0	CLCN1	chloride voltage-gated channel 1 [Source:HGNC Symbol;Acc:HGNC:2019]	-	-	-	-	GO:0005886//plasma membrane;GO:0016020//membrane;GO:0042383//sarcolemma	GO:0005247//voltage-gated chloride channel activity;GO:0042803//protein homodimerization activity	GO:0006821//chloride transport;GO:0006936//muscle contraction;GO:0019227//neuronal action potential propagation;GO:0055085//transmembrane transport;GO:1902476//chloride transmembrane transport	-	protein_coding
Myocyte	ENSGALG00010005351	DTNA	0.777	0.27	15.6952153912563	1.8037893926701	3.12122202073343	0	0	DTNA	dystrobrevin alpha [Source:HGNC Symbol;Acc:HGNC:3057]	-	-	-	-	GO:0005654//nucleoplasm;GO:0005737//cytoplasm;GO:0030054//cell junction;GO:0032991//protein-containing complex;GO:0045111//intermediate filament cytoskeleton	GO:0008270//zinc ion binding;GO:0046872//metal ion binding	-	-	protein_coding
Myocyte	ENSGALG00010003806	EGF	0.276	0.041	1.36792818630165	0.157438005041399	3.1191367433274	0	0	EGF	epidermal growth factor [Source:NCBI gene (formerly Entrezgene);Acc:408035]	Environmental Information Processing;Environmental Information Processing;Cellular Processes;Cellular Processes;Environmental Information Processing;Cellular Processes;Environmental Information Processing	Signal transduction;Signal transduction;Cell motility;Cellular community - eukaryotes;Signal transduction;Cellular community - eukaryotes;Signal transduction	ko04020//Calcium signaling pathway;ko04010//MAPK signaling pathway;ko04810//Regulation of actin cytoskeleton;ko04510//Focal adhesion;ko04068//FoxO signaling pathway;ko04540//Gap junction;ko04012//ErbB signaling pathway	K04357;K04357;K04357;K04357;K04357;K04357;K04357	GO:0005615//extracellular space;GO:0005886//plasma membrane;GO:0070062//extracellular exosome	GO:0005085//guanyl-nucleotide exchange factor activity;GO:0005154//epidermal growth factor receptor binding;GO:0005509//calcium ion binding;GO:0008083//growth factor activity;GO:0030297//transmembrane receptor protein tyrosine kinase activator activity;GO:0048018//receptor ligand activity	GO:0001525//angiogenesis;GO:0001938//positive regulation of endothelial cell proliferation;GO:0002092//positive regulation of receptor internalization;GO:0007173//epidermal growth factor receptor signaling pathway;GO:0008283//cell population proliferation;GO:0008284//positive regulation of cell population proliferation;GO:0010595//positive regulation of endothelial cell migration;GO:0010628//posi…	-	protein_coding
Myocyte	ENSGALG00010021220	SYNPO2L	0.678	0.128	5.35099848017521	0.620511067107249	3.10827927233232	0	0	SYNPO2L	synaptopodin 2 like [Source:HGNC Symbol;Acc:HGNC:23532]	-	-	-	-	-	GO:0005515//protein binding	-	-	protein_coding
Myocyte	ENSGALG00010024769	RALY	0.628	0.121	5.50187733224808	0.639667545061121	3.10453	0	0	RALY	RALY heterogeneous nuclear ribonucleoprotein [Source:HGNC Symbol;Acc:HGNC:15921]	-	-	-	-	GO:0005634//nucleus;GO:0071013//catalytic step 2 spliceosome	GO:0003676//nucleic acid binding;GO:0003712//transcription coregulator activity;GO:0003723//RNA binding	GO:0000122//negative regulation of transcription by RNA polymerase II;GO:0042632//cholesterol homeostasis	-	protein_coding
Myocyte	ENSGALG00010006239	EYA4	0.886	0.396	27.6285891420673	3.24584162304537	3.08949738045957	0	0	EYA4	EYA transcriptional coactivator and phosphatase 4 [Source:NCBI gene (formerly Entrezgene);Acc:395716]	-	-	-	-	GO:0005634//nucleus	GO:0004721//phosphoprotein phosphatase activity;GO:0004725//protein tyrosine phosphatase activity;GO:0016787//hydrolase activity;GO:0046872//metal ion binding	GO:0007275//multicellular organism development;GO:0030154//cell differentiation;GO:0045739//positive regulation of DNA repair;GO:0048856//anatomical structure development;GO:2001240//negative regulation of extrinsic apoptotic signaling pathway in absence of ligand	-	protein_coding
Myocyte	ENSGALG00010002309	GADL1	0.556	0.203	11.739304865471	1.39067691347714	3.07748779044398	0	0	GADL1	glutamate decarboxylase like 1 [Source:HGNC Symbol;Acc:HGNC:27949]	Metabolism;Metabolism;Metabolism;Metabolism	Global and overview maps;Metabolism of other amino acids;Metabolism of cofactors and vitamins;Metabolism of other amino acids	ko01100//Metabolic pathways;ko00410//beta-Alanine metabolism;ko00770//Pantothenate and CoA biosynthesis;ko00430//Taurine and hypotaurine metabolism	K18966;K18966;K18966;K18966	-	GO:0003824//catalytic activity;GO:0016830//carbon-carbon lyase activity;GO:0016831//carboxy-lyase activity;GO:0030170//pyridoxal phosphate binding	GO:0019752//carboxylic acid metabolic process	-	protein_coding
Myocyte	ENSGALG00010004122	TRIM55	0.778	0.17	8.08790713831779	0.962199964039558	3.07135778235105	0	0	TRIM55	tripartite motif containing 55 [Source:NCBI gene (formerly Entrezgene);Acc:420166]	-	-	-	-	-	GO:0008270//zinc ion binding;GO:0042802//identical protein binding	GO:0002523//leukocyte migration involved in inflammatory response;GO:0050904//diapedesis;GO:1905517//macrophage migration	-	protein_coding
Myocyte	ENSGALG00010001850	MYOM2	0.97	0.672	53.8772988923842	6.45846905865423	3.06041339556796	0	0	MYOM2	myomesin 2 [Source:NCBI gene (formerly Entrezgene);Acc:396034]	-	-	-	-	GO:0031430//M band	GO:0005515//protein binding;GO:0019900//kinase binding	GO:0045214//sarcomere organization	-	protein_coding
Myocyte	ENSGALG00010016131	SMYD1	0.612	0.141	5.76374100823911	0.693625760702663	3.05477612475296	0	0	SMYD1	SET and MYND domain containing 1 [Source:NCBI gene (formerly Entrezgene);Acc:373960]	Metabolism;Metabolism	Global and overview maps;Amino acid metabolism	ko01100//Metabolic pathways;ko00310//Lysine degradation	K11426;K11426	GO:0005634//nucleus;GO:0005737//cytoplasm	GO:0003714//transcription corepressor activity;GO:0005515//protein binding;GO:0018024//histone-lysine N-methyltransferase activity	GO:0006338//chromatin remodeling;GO:0007507//heart development;GO:0010831//positive regulation of myotube differentiation;GO:0034968//histone lysine methylation;GO:0035914//skeletal muscle cell differentiation;GO:0045663//positive regulation of myoblast differentiation;GO:0045892//negative regulation of transcription, DNA-templated	-	protein_coding
Myocyte	ENSGALG00010017434	FGF13	0.418	0.064	2.38537811763603	0.289379350897092	3.04318408785368	0	0	FGF13	fibroblast growth factor 13 [Source:NCBI gene (formerly Entrezgene);Acc:414831]	-	-	-	-	GO:0005634//nucleus;GO:0005737//cytoplasm;GO:0005829//cytosol;GO:0005874//microtubule;GO:0005886//plasma membrane;GO:0014704//intercalated disc;GO:0016328//lateral plasma membrane;GO:0030175//filopodium;GO:0030424//axon;GO:0030425//dendrite;GO:0030426//growth cone;GO:0043005//neuron projection	GO:0008017//microtubule binding;GO:0008083//growth factor activity;GO:0017080//sodium channel regulator activity;GO:0044325//transmembrane transporter binding;GO:0048487//beta-tubulin binding	GO:0000165//MAPK cascade;GO:0001764//neuron migration;GO:0006814//sodium ion transport;GO:0007026//negative regulation of microtubule depolymerization;GO:0007611//learning or memory;GO:0007612//learning;GO:0007613//memory;GO:0021766//hippocampus development;GO:0021795//cerebral cortex cell migration;GO:0022008//neurogenesis;GO:0030154//cell differentiation;GO:0046785//microtubule polymerization;G…	-	protein_coding
Myocyte	ENSGALG00010017475	STUM	0.358	0.07	2.35751107008486	0.289748248953903	3.02439269765101	0	0	STUM	stum, mechanosensory transduction mediator [Source:NCBI gene (formerly Entrezgene);Acc:421315]	-	-	-	-	-	-	-	-	protein_coding
Myocyte	ENSGALG00010022890	MYPN	0.735	0.183	7.97234778366707	1.0004144134774	2.99440689889061	0	0	MYPN	myopalladin [Source:HGNC Symbol;Acc:HGNC:23246]	-	-	-	-	GO:0005654//nucleoplasm;GO:0005829//cytosol;GO:0030018//Z disc;GO:0031674//I band;GO:0043231//intracellular membrane-bounded organelle	GO:0008092//cytoskeletal protein binding;GO:0017124//SH3 domain binding;GO:0051371//muscle alpha-actinin binding	GO:0045214//sarcomere organization	-	protein_coding
Myocyte	ENSGALG00010005075	TRDN	0.971	0.535	38.5147729172703	4.86482461443164	2.98495221988633	0	0	TRDN	triadin [Source:HGNC Symbol;Acc:HGNC:12261]	Environmental Information Processing;Organismal Systems	Signal transduction;Circulatory system	ko04020//Calcium signaling pathway;ko04260//Cardiac muscle contraction	K23449;K23449	GO:0005813//centrosome;GO:0005829//cytosol;GO:0005886//plasma membrane;GO:0016020//membrane;GO:0016529//sarcoplasmic reticulum	GO:0005102//signaling receptor binding	GO:0009617//response to bacterium;GO:0014808//release of sequestered calcium ion into cytosol by sarcoplasmic reticulum;GO:0051649//establishment of localization in cell;GO:0060047//heart contraction	-	protein_coding
Myocyte	ENSGALG00010021564	PRKAG3	0.407	0.066	2.57300906892017	0.326579550440522	2.97795018101474	0	0	PRKAG3	protein kinase AMP-activated non-catalytic subunit gamma 3 [Source:NCBI gene (formerly Entrezgene);Acc:424208]	Cellular Processes;Environmental Information Processing;Environmental Information Processing;Organismal Systems;Organismal Systems	Cellular community - eukaryotes;Signal transduction;Signal transduction;Endocrine system;Endocrine system	ko04530//Tight junction;ko04371//Apelin signaling pathway;ko04068//FoxO signaling pathway;ko04910//Insulin signaling pathway;ko04920//Adipocytokine signaling pathway	K07200;K07200;K07200;K07200;K07200	GO:0031588//nucleotide-activated protein kinase complex	GO:0016301//kinase activity;GO:0019901//protein kinase binding	GO:0016310//phosphorylation;GO:0031669//cellular response to nutrient levels	-	protein_coding
Myocyte	ENSGALG00010011469	CPS1	0.53	0.102	3.69896454261446	0.474756934968703	2.9618604915223	0	0	CPS1	carbamoyl-phosphate synthase 1 [Source:NCBI gene (formerly Entrezgene);Acc:428994]	Metabolism;Metabolism;Metabolism;Metabolism;Metabolism;Metabolism	Global and overview maps;Global and overview maps;Global and overview maps;Amino acid metabolism;Energy metabolism;Amino acid metabolism	ko01100//Metabolic pathways;ko01200//Carbon metabolism;ko01230//Biosynthesis of amino acids;ko00250//Alanine, aspartate and glutamate metabolism;ko00910//Nitrogen metabolism;ko00220//Arginine biosynthesis	K01948;K01948;K01948;K01948;K01948;K01948	GO:0005730//nucleolus;GO:0005739//mitochondrion;GO:0042645//mitochondrial nucleoid	GO:0004087//carbamoyl-phosphate synthase (ammonia) activity;GO:0004088//carbamoyl-phosphate synthase (glutamine-hydrolyzing) activity;GO:0005524//ATP binding;GO:0046872//metal ion binding;GO:0072341//modified amino acid binding	GO:0006207//'de novo' pyrimidine nucleobase biosynthetic process;GO:0006541//glutamine metabolic process;GO:0006807//nitrogen compound metabolic process;GO:0019433//triglyceride catabolic process;GO:0032496//response to lipopolysaccharide;GO:0042311//vasodilation;GO:0046209//nitric oxide metabolic process;GO:0050667//homocysteine metabolic process;GO:0070409//carbamoyl phosphate biosynthetic proc…	-	protein_coding
Myocyte	ENSGALG00010001982	DMD	0.985	0.821	163.886142970714	21.3094004541669	2.94313	0	0	DMD	dystrophin [Source:NCBI gene (formerly Entrezgene);Acc:396236]	Human Diseases;Human Diseases;Human Diseases;Human Diseases	Cardiovascular disease;Cardiovascular disease;Cardiovascular disease;Cardiovascular disease	ko05416//Viral myocarditis;ko05414//Dilated cardiomyopathy;ko05412//Arrhythmogenic right ventricular cardiomyopathy;ko05410//Hypertrophic cardiomyopathy	K10366;K10366;K10366;K10366	GO:0005886//plasma membrane;GO:0016010//dystrophin-associated glycoprotein complex;GO:0030018//Z disc;GO:0030054//cell junction;GO:0030055//cell-substrate junction;GO:0042383//sarcolemma;GO:0044306//neuron projection terminus;GO:0045121//membrane raft;GO:0045202//synapse;GO:0099572//postsynaptic specialization	GO:0005515//protein binding;GO:0008270//zinc ion binding;GO:0050998//nitric-oxide synthase binding	GO:0001954//positive regulation of cell-matrix adhesion;GO:0002027//regulation of heart rate;GO:0006355//regulation of transcription, DNA-templated;GO:0006941//striated muscle contraction;GO:0007517//muscle organ development;GO:0007519//skeletal muscle tissue development;GO:0008065//establishment of blood-nerve barrier;GO:0008104//protein localization;GO:0008340//determination of adult lifespan;G…	-	protein_coding
Myocyte	ENSGALG00010022776	CDH4	0.498	0.098	4.91917273338395	0.657174927991082	2.90406636928921	0	0	CDH4	cadherin 4 [Source:NCBI gene (formerly Entrezgene);Acc:419222]	Environmental Information Processing	Signaling molecules and interaction	ko04514//Cell adhesion molecules	K06797	GO:0005886//plasma membrane;GO:0016020//membrane	GO:0005509//calcium ion binding	GO:0007155//cell adhesion;GO:0007156//homophilic cell adhesion via plasma membrane adhesion molecules;GO:0007157//heterophilic cell-cell adhesion via plasma membrane cell adhesion molecules;GO:0007411//axon guidance;GO:0045773//positive regulation of axon extension;GO:0048675//axon extension;GO:0098609//cell-cell adhesion	-	protein_coding
Myocyte	ENSGALG00010009653	ABLIM2	0.661	0.164	6.90438308321732	0.927933936781934	2.89541851025557	0	0	ABLIM2	actin binding LIM protein family member 2 [Source:HGNC Symbol;Acc:HGNC:19195]	-	-	-	-	GO:0015629//actin cytoskeleton	GO:0003779//actin binding	GO:0007010//cytoskeleton organization	-	protein_coding
Myocyte	ENSGALG00010016987	ASB2	0.471	0.094	3.69609493713753	0.497327994648015	2.89373226599621	0	0	ASB2	ankyrin repeat and SOCS box containing 2 [Source:HGNC Symbol;Acc:HGNC:16012]	-	-	-	-	GO:0000151//ubiquitin ligase complex	GO:0005515//protein binding;GO:0061630//ubiquitin protein ligase activity;GO:0097602//cullin family protein binding	GO:0001947//heart looping;GO:0016567//protein ubiquitination;GO:0031532//actin cytoskeleton reorganization;GO:0035556//intracellular signal transduction;GO:0035914//skeletal muscle cell differentiation;GO:0043161//proteasome-mediated ubiquitin-dependent protein catabolic process;GO:0055007//cardiac muscle cell differentiation;GO:0055013//cardiac muscle cell development	-	protein_coding
Myocyte	ENSGALG00010003210	EYA1	0.552	0.275	15.0056879617155	2.02198744194076	2.89166352113898	0	0	EYA1	EYA transcriptional coactivator and phosphatase 1 [Source:HGNC Symbol;Acc:HGNC:3519]	Human Diseases	Cancer: overview	ko05202//Transcriptional misregulation in cancer	K15616	GO:0005634//nucleus;GO:0005654//nucleoplasm;GO:0005737//cytoplasm;GO:0016604//nuclear body;GO:0032991//protein-containing complex;GO:0032993//protein-DNA complex	GO:0003723//RNA binding;GO:0004721//phosphoprotein phosphatase activity;GO:0004725//protein tyrosine phosphatase activity;GO:0016787//hydrolase activity;GO:0046872//metal ion binding	GO:0001656//metanephros development;GO:0001657//ureteric bud development;GO:0001658//branching involved in ureteric bud morphogenesis;GO:0003151//outflow tract morphogenesis;GO:0006302//double-strand break repair;GO:0006470//protein dephosphorylation;GO:0007275//multicellular organism development;GO:0007389//pattern specification process;GO:0007501//mesodermal cell fate specification;GO:0009887//…	-	protein_coding
Myocyte	ENSGALG00010000800	LMO7	0.712	0.224	9.41288059581804	1.27124814343441	2.88839062705779	0	0	LMO7	LIM domain 7 [Source:HGNC Symbol;Acc:HGNC:6646]	Cellular Processes	Cellular community - eukaryotes	ko04520//Adherens junction	K06084	GO:0005635//nuclear envelope;GO:0005654//nucleoplasm;GO:0005737//cytoplasm;GO:0005886//plasma membrane;GO:0016324//apical plasma membrane	GO:0003779//actin binding;GO:0005515//protein binding	GO:0023051//regulation of signaling;GO:0030155//regulation of cell adhesion;GO:0031032//actomyosin structure organization	-	protein_coding
Myocyte	ENSGALG00010024771	AOX2	0.371	0.093	4.0106887005552	0.549681807750272	2.86718135428808	0	0	AOX2	aldehyde oxidase 2 [Source:NCBI gene (formerly Entrezgene);Acc:424072]	Metabolism;Metabolism;Metabolism;Metabolism;Metabolism;Metabolism;Metabolism;Metabolism	Global and overview maps;Amino acid metabolism;Metabolism of cofactors and vitamins;Amino acid metabolism;Metabolism of cofactors and vitamins;Amino acid metabolism;Xenobiotics biodegradation and metabolism;Metabolism of cofactors and vitamins	ko01100//Metabolic pathways;ko00280//Valine, leucine and isoleucine degradation;ko00830//Retinol metabolism;ko00380//Tryptophan metabolism;ko00760//Nicotinate and nicotinamide metabolism;ko00350//Tyrosine metabolism;ko00982//Drug metabolism - cytochrome P450;ko00750//Vitamin B6 metabolism	K00157;K00157;K00157;K00157;K00157;K00157;K00157;K00157	-	GO:0005506//iron ion binding;GO:0016491//oxidoreductase activity;GO:0046872//metal ion binding;GO:0050660//flavin adenine dinucleotide binding;GO:0051287//NAD binding;GO:0051536//iron-sulfur cluster binding;GO:0051537//2 iron, 2 sulfur cluster binding;GO:0071949//FAD binding	-	-	protein_coding
Myocyte	ENSGALG00010015131	DOK5	0.329	0.07	1.99666014398342	0.276802208228794	2.85066143187179	0	0	DOK5	docking protein 5 [Source:HGNC Symbol;Acc:HGNC:16173]	-	-	-	-	-	-	GO:0007169//transmembrane receptor protein tyrosine kinase signaling pathway;GO:0030182//neuron differentiation;GO:0043410//positive regulation of MAPK cascade;GO:0051386//regulation of neurotrophin TRK receptor signaling pathway	-	protein_coding
Myocyte	ENSGALG00010001526	PPP1R3A	0.786	0.235	8.51853431964849	1.24203065943075	2.77790443804204	0	0	PPP1R3A	protein phosphatase 1 regulatory subunit 3A [Source:HGNC Symbol;Acc:HGNC:9291]	Organismal Systems	Endocrine system	ko04910//Insulin signaling pathway	K07189	-	GO:0005515//protein binding	-	-	protein_coding
Myocyte	ENSGALG00010001492	ENSGALG00010001492	0.526	0.106	3.26087946796807	0.476215329784274	2.77557514759896	0	0	ENSGALG00010001492	NP_001099142.2 suppressor of tumorigenicity 7 protein homolog isoform 1 precursor [Gallus gallus]	-	-	-	-	GO:0016020//membrane	GO:0015293//symporter activity	-	-	protein_coding
Myocyte	ENSGALG00010013156	ABCC9	0.461	0.068	2.34665214799556	0.347061184289922	2.7573420755768	0	0	ABCC9	ATP binding cassette subfamily C member 9 [Source:HGNC Symbol;Acc:HGNC:60]	Environmental Information Processing	Membrane transport	ko02010//ABC transporters	K05033	GO:0005886//plasma membrane;GO:0008282//inward rectifying potassium channel;GO:0016020//membrane;GO:0030017//sarcomere	GO:0005267//potassium channel activity;GO:0005524//ATP binding;GO:0008281//sulfonylurea receptor activity;GO:0016887//ATP hydrolysis activity;GO:0042626//ATPase-coupled transmembrane transporter activity;GO:0044325//transmembrane transporter binding;GO:0140359//ABC-type transporter activity	GO:0006813//potassium ion transport;GO:0033198//response to ATP;GO:0045776//negative regulation of blood pressure;GO:0051607//defense response to virus;GO:0055085//transmembrane transport;GO:0061337//cardiac conduction;GO:0071805//potassium ion transmembrane transport;GO:0086003//cardiac muscle cell contraction;GO:1903760//regulation of voltage-gated potassium channel activity involved in ventric…	-	protein_coding
Myocyte	ENSGALG00010000808	ADCY2	0.383	0.107	3.90125526409017	0.578898205081369	2.7525568103221	0	0	ADCY2	adenylate cyclase 2 [Source:HGNC Symbol;Acc:HGNC:233]	Metabolism;Environmental Information Processing;Environmental Information Processing;Metabolism;Organismal Systems;Organismal Systems;Cellular Processes;Organismal Systems;Cellular Processes;Organismal Systems;Organismal Systems	Global and overview maps;Signal transduction;Signal transduction;Nucleotide metabolism;Circulatory system;Circulatory system;Cell growth and death;Endocrine system;Cellular community - eukaryotes;Endocrine system;Endocrine system	ko01100//Metabolic pathways;ko04020//Calcium signaling pathway;ko04371//Apelin signaling pathway;ko00230//Purine metabolism;ko04261//Adrenergic signaling in cardiomyocytes;ko04270//Vascular smooth muscle contraction;ko04114//Oocyte meiosis;ko04916//Melanogenesis;ko04540//Gap junction;ko04912//GnRH signaling pathway;ko04914//Progesterone-mediated oocyte maturation	K08042;K08042;K08042;K08042;K08042;K08042;K08042;K08042;K08042;K08042;K08042	GO:0005737//cytoplasm;GO:0005886//plasma membrane;GO:0016020//membrane	GO:0000166//nucleotide binding;GO:0004016//adenylate cyclase activity;GO:0005524//ATP binding;GO:0016829//lyase activity;GO:0016849//phosphorus-oxygen lyase activity;GO:0046872//metal ion binding	GO:0006171//cAMP biosynthetic process;GO:0007189//adenylate cyclase-activating G protein-coupled receptor signaling pathway;GO:0007193//adenylate cyclase-inhibiting G protein-coupled receptor signaling pathway;GO:0009190//cyclic nucleotide biosynthetic process;GO:0035556//intracellular signal transduction	-	protein_coding
Myocyte	ENSGALG00010018443	PLCB1	0.775	0.384	21.8596713222086	3.27654845620417	2.73802293636921	0	0	PLCB1	phospholipase C beta 1 [Source:HGNC Symbol;Acc:HGNC:15917]	Metabolism;Environmental Information Processing;Environmental Information Processing;Organismal Systems;Environmental Information Processing;Organismal Systems;Organismal Systems;Environmental Information Processing;Organismal Systems;Cellular Processes;Organismal Systems;Metabolism	Global and overview maps;Signal transduction;Signal transduction;Immune system;Signal transduction;Circulatory system;Circulatory system;Signal transduction;Endocrine system;Cellular community - eukaryotes;Endocrine system;Carbohydrate metabolism	ko01100//Metabolic pathways;ko04020//Calcium signaling pathway;ko04310//Wnt signaling pathway;ko04621//NOD-like receptor signaling pathway;ko04371//Apelin signaling pathway;ko04261//Adrenergic signaling in cardiomyocytes;ko04270//Vascular smooth muscle contraction;ko04070//Phosphatidylinositol signaling system;ko04916//Melanogenesis;ko04540//Gap junction;ko04912//GnRH signaling pathway;ko00562//I…	K05858;K05858;K05858;K05858;K05858;K05858;K05858;K05858;K05858;K05858;K05858;K05858	GO:0000785//chromatin;GO:0005634//nucleus;GO:0005737//cytoplasm;GO:0016607//nuclear speck;GO:0032991//protein-containing complex;GO:0098978//glutamatergic synapse;GO:0098982//GABA-ergic synapse;GO:0099524//postsynaptic cytosol;GO:0110165//cellular anatomical entity	GO:0004435//phosphatidylinositol phospholipase C activity;GO:0005096//GTPase activator activity;GO:0005509//calcium ion binding;GO:0005516//calmodulin binding;GO:0005521//lamin binding;GO:0005546//phosphatidylinositol-4,5-bisphosphate binding;GO:0008081//phosphoric diester hydrolase activity;GO:0016787//hydrolase activity;GO:0019899//enzyme binding;GO:0046872//metal ion binding	GO:0000086//G2/M transition of mitotic cell cycle;GO:0006629//lipid metabolic process;GO:0007165//signal transduction;GO:0007200//phospholipase C-activating G protein-coupled receptor signaling pathway;GO:0007207//phospholipase C-activating G protein-coupled acetylcholine receptor signaling pathway;GO:0007213//G protein-coupled acetylcholine receptor signaling pathway;GO:0007215//glutamate recept…	-	protein_coding
Myocyte	ENSGALG00010020912	PDE8A	0.744	0.387	23.3753130855491	3.50974307956777	2.73554835712245	0	0	PDE8A	phosphodiesterase 8A [Source:HGNC Symbol;Acc:HGNC:8793]	Metabolism;Metabolism	Global and overview maps;Nucleotide metabolism	ko01100//Metabolic pathways;ko00230//Purine metabolism	K18437;K18437	-	GO:0004114//3',5'-cyclic-nucleotide phosphodiesterase activity;GO:0004115//3',5'-cyclic-AMP phosphodiesterase activity;GO:0008081//phosphoric diester hydrolase activity;GO:0019900//kinase binding;GO:0030295//protein kinase activator activity;GO:0047555//3',5'-cyclic-GMP phosphodiesterase activity	GO:0006355//regulation of transcription, DNA-templated;GO:0007165//signal transduction;GO:0070374//positive regulation of ERK1 and ERK2 cascade;GO:0071364//cellular response to epidermal growth factor stimulus	-	protein_coding
Myocyte	ENSGALG00010026242	CCDC141	0.618	0.165	5.29674607043358	0.795755468893659	2.7347092744773	0	0	CCDC141	coiled-coil domain containing 141 [Source:HGNC Symbol;Acc:HGNC:26821]	-	-	-	-	GO:0005737//cytoplasm;GO:0005813//centrosome	-	GO:0021799//cerebral cortex radially oriented cell migration;GO:0051642//centrosome localization	-	protein_coding
Myocyte	ENSGALG00010016991	PDLIM3	0.723	0.349	15.2116108460336	2.32206487999089	2.71169274881978	0	0	PDLIM3	PDZ and LIM domain 3 [Source:NCBI gene (formerly Entrezgene);Acc:414873]	-	-	-	-	GO:0005829//cytosol	GO:0005515//protein binding	-	-	protein_coding
Myocyte	ENSGALG00010023635	SCN4A	0.269	0.04	0.987723315929757	0.151025302470715	2.70931669028351	0	0	SCN4A	sodium voltage-gated channel alpha subunit 4 [Source:NCBI gene (formerly Entrezgene);Acc:771297]	-	-	-	-	GO:0001518//voltage-gated sodium channel complex;GO:0005886//plasma membrane;GO:0016020//membrane	GO:0005216//ion channel activity;GO:0005248//voltage-gated sodium channel activity;GO:0005261//cation channel activity;GO:0005515//protein binding	GO:0006811//ion transport;GO:0006814//sodium ion transport;GO:0035725//sodium ion transmembrane transport;GO:0055085//transmembrane transport;GO:0100001//regulation of skeletal muscle contraction by action potential	-	protein_coding
Myocyte	ENSGALG00010008453	AMOTL1	0.464	0.093	2.59298323133098	0.397223896826946	2.70658855386547	0	0	AMOTL1	angiomotin like 1 [Source:HGNC Symbol;Acc:HGNC:17811]	Cellular Processes	Cellular community - eukaryotes	ko04530//Tight junction	K06104	GO:0005923//bicellular tight junction;GO:0008180//COP9 signalosome	GO:0042802//identical protein binding	-	-	protein_coding
Myocyte	ENSGALG00010025849	OBSCN	0.984	0.617	39.6002016115596	6.12960099421911	2.69164270534491	0	0	OBSCN	obscurin, cytoskeletal calmodulin and titin-interacting RhoGEF [Source:HGNC Symbol;Acc:HGNC:15719]	-	-	-	-	GO:0005615//extracellular space;GO:0014704//intercalated disc;GO:0030018//Z disc;GO:0031430//M band;GO:0042383//sarcolemma	GO:0004672//protein kinase activity;GO:0005085//guanyl-nucleotide exchange factor activity;GO:0005515//protein binding;GO:0005524//ATP binding;GO:0045296//cadherin binding	GO:0006468//protein phosphorylation;GO:0046777//protein autophosphorylation	-	protein_coding
Myocyte	ENSGALG00010030073	ENSGALG00010030073	0.592	0.152	5.23423439115709	0.825452101812718	2.6647221223293	0	0	ENSGALG00010030073	-	-	-	-	-	-	-	-	-	lncRNA
Myocyte	ENSGALG00010027879	ENSGALG00010027879	0.71	0.181	5.35550728100441	0.848421157835292	2.65817073130052	0	0	ENSGALG00010027879	XP_040509609.1 cilia- and flagella-associated protein 251-like isoform X2 [Gallus gallus]	-	-	-	-	-	-	-	-	protein_coding
Myocyte	ENSGALG00010025168	POPDC2	0.374	0.067	1.74629140101317	0.278916444740389	2.64638941701158	0	0	POPDC2	popeye domain containing 2 [Source:NCBI gene (formerly Entrezgene);Acc:404229]	-	-	-	-	GO:0016020//membrane	-	-	-	protein_coding
Myocyte	ENSGALG00010005743	ETNPPL	0.489	0.114	3.16582293303469	0.5088605865486	2.63723820887413	0	0	ETNPPL	ethanolamine-phosphate phospho-lyase [Source:HGNC Symbol;Acc:HGNC:14404]	Metabolism;Metabolism	Global and overview maps;Lipid metabolism	ko01100//Metabolic pathways;ko00564//Glycerophospholipid metabolism	K14286;K14286	-	GO:0003824//catalytic activity;GO:0008483//transaminase activity;GO:0030170//pyridoxal phosphate binding;GO:0050459//ethanolamine-phosphate phospho-lyase activity	-	-	protein_coding
Myocyte	ENSGALG00010025003	ENSGALG00010025003	0.446	0.206	9.58745548605165	1.59130794236959	2.5909349280985	0	0	ENSGALG00010025003	XP_040508752.1 immunoglobulin-like and fibronectin type III domain-containing protein 1 isoform X1 [Gallus gallus]	-	-	-	-	-	GO:0005515//protein binding	-	-	protein_coding
Myocyte	ENSGALG00010008216	GPA33	0.449	0.089	2.59038112456439	0.435150333906137	2.57357856984601	0	0	GPA33	glycoprotein A33 [Source:HGNC Symbol;Acc:HGNC:4445]	-	-	-	-	GO:0005886//plasma membrane	-	-	-	protein_coding
Myocyte	ENSGALG00010001347	MYOM1	0.901	0.42	16.0811385151204	2.70586749893359	2.5712064501085	0	0	MYOM1	myomesin 1 [Source:NCBI gene (formerly Entrezgene);Acc:395805]	-	-	-	-	GO:0030017//sarcomere;GO:0031430//M band	GO:0005515//protein binding;GO:0019900//kinase binding;GO:0042802//identical protein binding;GO:0042803//protein homodimerization activity	GO:0010628//positive regulation of gene expression;GO:0010737//protein kinase A signaling;GO:0050714//positive regulation of protein secretion	-	protein_coding
Myocyte	ENSGALG00010006220	SGCG	0.534	0.116	3.0968757508273	0.523518515418953	2.56450103472451	0	0	SGCG	sarcoglycan gamma [Source:HGNC Symbol;Acc:HGNC:10809]	-	-	-	-	GO:0005856//cytoskeleton;GO:0005886//plasma membrane;GO:0016011//dystroglycan complex;GO:0016012//sarcoglycan complex;GO:0016020//membrane;GO:0042383//sarcolemma	-	GO:0010467//gene expression	-	protein_coding
Myocyte	ENSGALG00010021714	TSPAN18	0.476	0.133	4.7586676268041	0.804528824869234	2.56434167550991	0	0	TSPAN18	tetraspanin 18 [Source:NCBI gene (formerly Entrezgene);Acc:395586]	-	-	-	-	GO:0016020//membrane	-	GO:0006954//inflammatory response;GO:0007599//hemostasis;GO:0017156//calcium-ion regulated exocytosis;GO:0051649//establishment of localization in cell	-	protein_coding
Myocyte	ENSGALG00010012759	ATP1B4	0.57	0.161	4.99455982138743	0.846683531290633	2.56046280376722	0	0	ATP1B4	ATPase Na+/K+ transporting family member beta 4 [Source:NCBI gene (formerly Entrezgene);Acc:422365]	Organismal Systems;Organismal Systems	Circulatory system;Circulatory system	ko04261//Adrenergic signaling in cardiomyocytes;ko04260//Cardiac muscle contraction	K01540;K01540	GO:0005634//nucleus;GO:0005637//nuclear inner membrane;GO:0005890//sodium:potassium-exchanging ATPase complex;GO:0016020//membrane	-	GO:0006355//regulation of transcription, DNA-templated;GO:0006811//ion transport;GO:0006813//potassium ion transport;GO:0006814//sodium ion transport;GO:1902600//proton transmembrane transport	-	protein_coding
Myocyte	ENSGALG00010007788	PALM2AKAP2	0.384	0.092	3.11670928343025	0.536910706550758	2.53726951218961	0	0	PALM2AKAP2	PALM2-AKAP2 fusion [Source:NCBI gene (formerly Entrezgene);Acc:100533110]	-	-	-	-	GO:0016020//membrane	-	GO:0008360//regulation of cell shape	-	protein_coding
Myocyte	ENSGALG00010014250	ENSGALG00010014250	0.364	0.068	1.54683935547432	0.26756744722234	2.5313488651071	0	0	ENSGALG00010014250	XP_004940773.2 transmembrane protein 182 [Gallus gallus]	-	-	-	-	GO:0016020//membrane	-	-	-	protein_coding
Myocyte	ENSGALG00010005941	TXLNB	0.56	0.127	3.57565330938654	0.620797132355537	2.52601306307949	0	0	TXLNB	taxilin beta [Source:NCBI gene (formerly Entrezgene);Acc:395515]	-	-	-	-	GO:0005737//cytoplasm	GO:0019905//syntaxin binding	-	-	protein_coding
Myocyte	ENSGALG00010005437	PDE7B	0.906	0.609	44.5212238014244	7.8045861754961	2.51209920712415	0	0	PDE7B	phosphodiesterase 7B [Source:HGNC Symbol;Acc:HGNC:8792]	Metabolism;Metabolism	Global and overview maps;Nucleotide metabolism	ko01100//Metabolic pathways;ko00230//Purine metabolism	K18436;K18436	-	GO:0004114//3',5'-cyclic-nucleotide phosphodiesterase activity;GO:0004115//3',5'-cyclic-AMP phosphodiesterase activity;GO:0008081//phosphoric diester hydrolase activity;GO:0016787//hydrolase activity;GO:0046872//metal ion binding	GO:0007165//signal transduction;GO:0019933//cAMP-mediated signaling	-	protein_coding
Myocyte	ENSGALG00010008455	FKBP1B	0.579	0.17	4.86900094888928	0.857138274812164	2.50602591584538	0	0	FKBP1B	FK506 binding protein 1B [Source:NCBI gene (formerly Entrezgene);Acc:395254]	-	-	-	-	GO:0005737//cytoplasm;GO:0014802//terminal cisterna;GO:0016020//membrane;GO:0016529//sarcoplasmic reticulum;GO:0030018//Z disc;GO:0033017//sarcoplasmic reticulum membrane;GO:0034704//calcium channel complex;GO:0043231//intracellular membrane-bounded organelle	GO:0003755//peptidyl-prolyl cis-trans isomerase activity;GO:0005102//signaling receptor binding;GO:0005515//protein binding;GO:0005528//FK506 binding;GO:0016853//isomerase activity;GO:0019855//calcium channel inhibitor activity;GO:0030551//cyclic nucleotide binding;GO:0044325//transmembrane transporter binding	GO:0000413//protein peptidyl-prolyl isomerization;GO:0002027//regulation of heart rate;GO:0006939//smooth muscle contraction;GO:0007204//positive regulation of cytosolic calcium ion concentration;GO:0007420//brain development;GO:0007507//heart development;GO:0009749//response to glucose;GO:0009792//embryo development ending in birth or egg hatching;GO:0010033//response to organic substance;GO:001…	-	protein_coding
Myocyte	ENSGALG00010018055	PEX5L	0.308	0.068	2.29175106789492	0.409013711516264	2.48622923266121	0	0	PEX5L	peroxisomal biogenesis factor 5 like [Source:HGNC Symbol;Acc:HGNC:30024]	Cellular Processes	Transport and catabolism	ko04146//Peroxisome	K13342	GO:0043235//receptor complex	GO:0000268//peroxisome targeting sequence binding;GO:0005515//protein binding;GO:0031267//small GTPase binding	-	-	protein_coding
Myocyte	ENSGALG00010024668	ENSGALG00010024668	0.354	0.087	2.06842613562559	0.369411022406057	2.48523462034394	0	0	ENSGALG00010024668	PKU44500.1 reverse hypothetical protein [Limosa lapponica baueri]	Genetic Information Processing	Translation	ko03008//Ribosome biogenesis in eukaryotes	K14530	-	-	-	-	protein_coding
Myocyte	ENSGALG00010009112	ENSGALG00010009112	0.453	0.1	2.6281910028376	0.470050922054336	2.48318116487799	0	0	ENSGALG00010009112	NP_001305361.1 carnosine N-methyltransferase 2 [Gallus gallus]	Metabolism;Metabolism	Global and overview maps;Amino acid metabolism	ko01100//Metabolic pathways;ko00340//Histidine metabolism	K22437;K22437	-	GO:0008168//methyltransferase activity;GO:0008170//N-methyltransferase activity;GO:0016740//transferase activity;GO:0030735//carnosine N-methyltransferase activity	GO:0032259//methylation;GO:0035498//carnosine metabolic process	-	protein_coding
Myocyte	ENSGALG00010019009	NRAP	0.46	0.141	3.77472015397718	0.677520833573671	2.4780324767499	0	0	NRAP	nebulin related anchoring protein [Source:HGNC Symbol;Acc:HGNC:7988]	-	-	-	-	GO:0005737//cytoplasm;GO:0005916//fascia adherens;GO:0005927//muscle tendon junction;GO:0030016//myofibril;GO:0030018//Z disc	GO:0003779//actin binding;GO:0017166//vinculin binding;GO:0051015//actin filament binding;GO:0051371//muscle alpha-actinin binding	GO:0071691//cardiac muscle thin filament assembly	-	protein_coding
Myocyte	ENSGALG00010023343	TMEM233	0.302	0.058	1.38488635775397	0.248646073183877	2.47760204292059	0	0	TMEM233	transmembrane protein 233 [Source:HGNC Symbol;Acc:HGNC:37219]	-	-	-	-	GO:0016020//membrane	-	-	-	protein_coding
Myocyte	ENSGALG00010021667	TBX15	0.582	0.221	8.29187613532883	1.53560239555991	2.43289384959848	0	0	TBX15	T-box transcription factor 15 [Source:HGNC Symbol;Acc:HGNC:11594]	-	-	-	-	GO:0005634//nucleus;GO:0090571//RNA polymerase II transcription repressor complex	GO:0000976//transcription cis-regulatory region binding;GO:0000978//RNA polymerase II cis-regulatory region sequence-specific DNA binding;GO:0000981//DNA-binding transcription factor activity, RNA polymerase II-specific;GO:0001227//DNA-binding transcription repressor activity, RNA polymerase II-specific;GO:0003677//DNA binding;GO:0003700//DNA-binding transcription factor activity;GO:0042803//prot…	GO:0000122//negative regulation of transcription by RNA polymerase II;GO:0001708//cell fate specification;GO:0006355//regulation of transcription, DNA-templated;GO:0006357//regulation of transcription by RNA polymerase II;GO:0045893//positive regulation of transcription, DNA-templated;GO:0048701//embryonic cranial skeleton morphogenesis;GO:0048704//embryonic skeletal system morphogenesis	T-box	protein_coding
Myocyte	ENSGALG00010015483	SGCD	0.854	0.347	12.7192258562098	2.35833533628221	2.4311700873831	0	0	SGCD	sarcoglycan delta [Source:HGNC Symbol;Acc:HGNC:10807]	-	-	-	-	GO:0005856//cytoskeleton;GO:0005886//plasma membrane;GO:0016010//dystrophin-associated glycoprotein complex;GO:0016011//dystroglycan complex;GO:0016012//sarcoglycan complex;GO:0016020//membrane;GO:0016529//sarcoplasmic reticulum;GO:0042383//sarcolemma	-	GO:0003015//heart process;GO:0019722//calcium-mediated signaling;GO:0031503//protein-containing complex localization;GO:0048738//cardiac muscle tissue development;GO:0055013//cardiac muscle cell development;GO:0055074//calcium ion homeostasis;GO:0060047//heart contraction;GO:0060048//cardiac muscle contraction;GO:0060977//coronary vasculature morphogenesis;GO:0086003//cardiac muscle cell contract…	-	protein_coding
Myocyte	ENSGALG00010009106	THSD7B	0.497	0.134	3.57335658694468	0.66464415196876	2.42662584951314	0	0	THSD7B	thrombospondin type 1 domain containing 7B [Source:HGNC Symbol;Acc:HGNC:29348]	-	-	-	-	-	-	-	-	protein_coding
Myocyte	ENSGALG00010024001	ENSGALG00010024001	0.393	0.095	3.10887731497279	0.58792927256756	2.40267916947981	0	0	ENSGALG00010024001	XP_015146239.2 hornerin isoform X6 [Gallus gallus]	-	-	-	-	-	-	-	-	protein_coding
Myocyte	ENSGALG00010008245	FBXO32	0.744	0.349	11.9256675814472	2.26923048092386	2.39379497541357	0	0	FBXO32	F-box protein 32 [Source:NCBI gene (formerly Entrezgene);Acc:420343]	Environmental Information Processing	Signal transduction	ko04068//FoxO signaling pathway	K10305	GO:0005634//nucleus;GO:0005654//nucleoplasm;GO:0005737//cytoplasm;GO:0005829//cytosol;GO:0019005//SCF ubiquitin ligase complex;GO:0030018//Z disc	GO:0005515//protein binding	GO:0014894//response to denervation involved in regulation of muscle adaptation;GO:0016567//protein ubiquitination;GO:0071549//cellular response to dexamethasone stimulus	-	protein_coding
Myocyte	ENSGALG00010004172	ST8SIA6	0.422	0.112	3.01796014588062	0.580760735015002	2.37755793251894	0	0	ST8SIA6	ST8 alpha-N-acetyl-neuraminide alpha-2,8-sialyltransferase 6 [Source:NCBI gene (formerly Entrezgene);Acc:414335]	-	-	-	-	GO:0005794//Golgi apparatus;GO:0016020//membrane	GO:0003828//alpha-N-acetylneuraminate alpha-2,8-sialyltransferase activity;GO:0008373//sialyltransferase activity;GO:0016757//glycosyltransferase activity	GO:0001574//ganglioside biosynthetic process;GO:0006486//protein glycosylation;GO:0006491//N-glycan processing;GO:0006493//protein O-linked glycosylation;GO:0009100//glycoprotein metabolic process;GO:0009247//glycolipid biosynthetic process;GO:0009311//oligosaccharide metabolic process;GO:0016051//carbohydrate biosynthetic process;GO:0097503//sialylation	-	protein_coding
Myocyte	ENSGALG00010022969	TTN	1	0.999	752.529560235204	145.602849769819	2.36970966117645	0	0	TTN	titin [Source:HGNC Symbol;Acc:HGNC:12403]	Human Diseases;Human Diseases	Cardiovascular disease;Cardiovascular disease	ko05414//Dilated cardiomyopathy;ko05410//Hypertrophic cardiomyopathy	K12567;K12567	-	GO:0004672//protein kinase activity;GO:0005515//protein binding;GO:0005524//ATP binding	GO:0006468//protein phosphorylation	-	protein_coding
Myocyte	ENSGALG00010017817	REEP1	0.648	0.18	4.58214946563988	0.894082069564667	2.35754534840331	0	0	REEP1	receptor accessory protein 1 [Source:HGNC Symbol;Acc:HGNC:25786]	-	-	-	-	-	-	-	-	protein_coding
Myocyte	ENSGALG00010018123	USP13	0.427	0.103	2.33987336100175	0.462935480077973	2.33754740783321	0	0	USP13	ubiquitin specific peptidase 13 [Source:NCBI gene (formerly Entrezgene);Acc:429286]	-	-	-	-	GO:0005634//nucleus;GO:0005829//cytosol	GO:0004197//cysteine-type endopeptidase activity;GO:0004843//thiol-dependent deubiquitinase;GO:0005515//protein binding;GO:0008233//peptidase activity;GO:0008234//cysteine-type peptidase activity;GO:0008270//zinc ion binding;GO:0016787//hydrolase activity;GO:0031625//ubiquitin protein ligase binding;GO:0043130//ubiquitin binding;GO:0044389//ubiquitin-like protein ligase binding;GO:0046872//metal …	GO:0006355//regulation of transcription, DNA-templated;GO:0006508//proteolysis;GO:0006511//ubiquitin-dependent protein catabolic process;GO:0006914//autophagy;GO:0008283//cell population proliferation;GO:0010506//regulation of autophagy;GO:0016579//protein deubiquitination;GO:0035523//protein K29-linked deubiquitination;GO:0044313//protein K6-linked deubiquitination;GO:0050821//protein stabilizat…	-	protein_coding
Myocyte	ENSGALG00010007900	FHOD3	0.678	0.343	12.8365757566243	2.55013065755092	2.33161733364504	0	0	FHOD3	formin homology 2 domain containing 3 [Source:HGNC Symbol;Acc:HGNC:26178]	-	-	-	-	-	-	-	-	protein_coding
Myocyte	ENSGALG00010005119	MIB1	0.73	0.327	9.47587361658545	1.89340396957725	2.3232767050297	0	0	MIB1	MIB E3 ubiquitin protein ligase 1 [Source:HGNC Symbol;Acc:HGNC:21086]	Human Diseases	Cardiovascular disease	ko05417//Lipid and atherosclerosis	K10645	GO:0005813//centrosome;GO:0031410//cytoplasmic vesicle	GO:0004842//ubiquitin-protein transferase activity;GO:0005515//protein binding;GO:0008270//zinc ion binding;GO:0046872//metal ion binding	GO:0001568//blood vessel development;GO:0001701//in utero embryonic development;GO:0001756//somitogenesis;GO:0001841//neural tube formation;GO:0001947//heart looping;GO:0006511//ubiquitin-dependent protein catabolic process;GO:0007219//Notch signaling pathway;GO:0007507//heart development;GO:0016567//protein ubiquitination;GO:0030182//neuron differentiation;GO:0045665//negative regulation of neur…	-	protein_coding
Myocyte	ENSGALG00010002543	UCP3	0.502	0.129	3.19714947566942	0.63898037999824	2.32294265695142	0	0	UCP3	uncoupling protein 3 [Source:NCBI gene (formerly Entrezgene);Acc:373896]	-	-	-	-	GO:0005739//mitochondrion;GO:0005743//mitochondrial inner membrane;GO:0016020//membrane;GO:0031966//mitochondrial membrane	GO:0015078//proton transmembrane transporter activity;GO:0017077//oxidative phosphorylation uncoupler activity	GO:0000303//response to superoxide;GO:0006631//fatty acid metabolic process;GO:0006839//mitochondrial transport;GO:0009409//response to cold;GO:1901373//lipid hydroperoxide transport;GO:1902600//proton transmembrane transport;GO:1990542//mitochondrial transmembrane transport;GO:1990845//adaptive thermogenesis	-	protein_coding
Myocyte	ENSGALG00010002280	ST7	0.541	0.145	3.38988471163377	0.677599505180636	2.32273148257387	0	0	ST7	suppression of tumorigenicity 7 [Source:NCBI gene (formerly Entrezgene);Acc:417770]	-	-	-	-	GO:0016020//membrane	-	-	-	protein_coding
Myocyte	ENSGALG00010004340	SLC4A4	0.633	0.208	6.66587272547746	1.33243503246205	2.32272858063388	0	0	SLC4A4	solute carrier family 4 member 4 [Source:HGNC Symbol;Acc:HGNC:11030]	Organismal Systems;Organismal Systems;Organismal Systems	Digestive system;Digestive system;Excretory system	ko04972//Pancreatic secretion;ko04976//Bile secretion;ko04964//Proximal tubule bicarbonate reclamation	K13575;K13575;K13575	GO:0005886//plasma membrane;GO:0009986//cell surface;GO:0016020//membrane;GO:0016323//basolateral plasma membrane	GO:0005452//inorganic anion exchanger activity;GO:0008509//anion transmembrane transporter activity;GO:0008510//sodium:bicarbonate symporter activity;GO:0015293//symporter activity;GO:0042802//identical protein binding	GO:0006811//ion transport;GO:0006814//sodium ion transport;GO:0006820//anion transport;GO:0015698//inorganic anion transport;GO:0015701//bicarbonate transport;GO:0035725//sodium ion transmembrane transport;GO:0036376//sodium ion export across plasma membrane;GO:0042391//regulation of membrane potential;GO:0045821//positive regulation of glycolytic process;GO:0051453//regulation of intracellular p…	-	protein_coding
Myocyte	ENSGALG00010030072	ENSGALG00010030072	0.562	0.148	3.64334179698682	0.734133162744129	2.31114866753947	0	0	ENSGALG00010030072	-	-	-	-	-	-	-	-	-	lncRNA
Myocyte	ENSGALG00010021473	SLC8A3	0.584	0.202	5.31119846624132	1.07189568159453	2.3088729328505	0	0	SLC8A3	solute carrier family 8 member A3 [Source:NCBI gene (formerly Entrezgene);Acc:395759]	Environmental Information Processing;Organismal Systems;Environmental Information Processing;Organismal Systems;Organismal Systems;Organismal Systems;Human Diseases;Organismal Systems;Environmental Information Processing;Human Diseases;Human Diseases;Organismal Systems	Signal transduction;Sensory system;Signal transduction;Circulatory system;Circulatory system;Digestive system;Cardiovascular disease;Digestive system;Signal transduction;Cardiovascular disease;Cardiovascular disease;Excretory system	ko04020//Calcium signaling pathway;ko04740//Olfactory transduction;ko04371//Apelin signaling pathway;ko04261//Adrenergic signaling in cardiomyocytes;ko04260//Cardiac muscle contraction;ko04974//Protein digestion and absorption;ko05414//Dilated cardiomyopathy;ko04978//Mineral absorption;ko04022//cGMP-PKG signaling pathway;ko05412//Arrhythmogenic right ventricular cardiomyopathy;ko05410//Hypertroph…	K05849;K05849;K05849;K05849;K05849;K05849;K05849;K05849;K05849;K05849;K05849;K05849	GO:0005741//mitochondrial outer membrane;GO:0005789//endoplasmic reticulum membrane;GO:0005886//plasma membrane;GO:0014069//postsynaptic density;GO:0016020//membrane;GO:0030424//axon;GO:0031594//neuromuscular junction;GO:0031966//mitochondrial membrane;GO:0042383//sarcolemma;GO:0043679//axon terminus;GO:0045202//synapse;GO:0048471//perinuclear region of cytoplasm;GO:0098794//postsynapse	GO:0005432//calcium:sodium antiporter activity;GO:0005516//calmodulin binding;GO:0015297//antiporter activity;GO:0015368//calcium:cation antiporter activity;GO:0046872//metal ion binding;GO:0099580//ion antiporter activity involved in regulation of postsynaptic membrane potential	GO:0002244//hematopoietic progenitor cell differentiation;GO:0006811//ion transport;GO:0006814//sodium ion transport;GO:0006816//calcium ion transport;GO:0006851//mitochondrial calcium ion transmembrane transport;GO:0006874//cellular calcium ion homeostasis;GO:0007154//cell communication;GO:0007611//learning or memory;GO:0007612//learning;GO:0007613//memory;GO:0014819//regulation of skeletal musc…	-	protein_coding
Myocyte	ENSGALG00010022468	MYBPC3	0.445	0.193	4.90818722337089	0.996067484623451	2.30087488699101	0	0	MYBPC3	myosin binding protein C3 [Source:NCBI gene (formerly Entrezgene);Acc:396013]	-	-	-	-	GO:0005863//striated muscle myosin thick filament;GO:0030017//sarcomere;GO:0031672//A band;GO:0097512//cardiac myofibril	GO:0005515//protein binding;GO:0008307//structural constituent of muscle;GO:0017022//myosin binding;GO:0032036//myosin heavy chain binding;GO:0042802//identical protein binding	GO:0003007//heart morphogenesis;GO:0055010//ventricular cardiac muscle tissue morphogenesis	-	protein_coding
Myocyte	ENSGALG00010027265	IP6K3	0.443	0.106	2.27258660386919	0.466544321571277	2.28424922547934	0	0	IP6K3	inositol hexakisphosphate kinase 3 [Source:HGNC Symbol;Acc:HGNC:17269]	Environmental Information Processing	Signal transduction	ko04070//Phosphatidylinositol signaling system	K07756	GO:0005634//nucleus;GO:0005737//cytoplasm	GO:0000828//inositol hexakisphosphate kinase activity;GO:0000831//inositol hexakisphosphate 6-kinase activity;GO:0016301//kinase activity	GO:0006468//protein phosphorylation;GO:0032958//inositol phosphate biosynthetic process;GO:0040011//locomotion;GO:0046488//phosphatidylinositol metabolic process	-	protein_coding
Myocyte	ENSGALG00010002878	P2RY2	0.331	0.069	1.54394948882348	0.317631129833624	2.28120133715468	0	0	P2RY2	purinergic receptor P2Y2 [Source:HGNC Symbol;Acc:HGNC:8541]	Environmental Information Processing	Signaling molecules and interaction	ko04080//Neuroactive ligand-receptor interaction	K04269	GO:0016020//membrane	GO:0004930//G protein-coupled receptor activity;GO:0045028//G protein-coupled purinergic nucleotide receptor activity	GO:0007186//G protein-coupled receptor signaling pathway;GO:0007200//phospholipase C-activating G protein-coupled receptor signaling pathway;GO:0070257//positive regulation of mucus secretion;GO:0097746//blood vessel diameter maintenance	-	protein_coding
Myocyte	ENSGALG00010013029	MYLK2	0.348	0.07	1.51472916320194	0.312827419436609	2.27562098377055	0	0	MYLK2	myosin light chain kinase 2 [Source:NCBI gene (formerly Entrezgene);Acc:396356]	Environmental Information Processing;Cellular Processes;Cellular Processes;Environmental Information Processing;Organismal Systems	Signal transduction;Cell motility;Cellular community - eukaryotes;Signal transduction;Circulatory system	ko04020//Calcium signaling pathway;ko04810//Regulation of actin cytoskeleton;ko04510//Focal adhesion;ko04371//Apelin signaling pathway;ko04270//Vascular smooth muscle contraction	K00907;K00907;K00907;K00907;K00907	GO:0005634//nucleus;GO:0005737//cytoplasm	GO:0004672//protein kinase activity;GO:0004687//myosin light chain kinase activity;GO:0005524//ATP binding	GO:0006468//protein phosphorylation;GO:0006941//striated muscle contraction;GO:0007274//neuromuscular synaptic transmission;GO:0010628//positive regulation of gene expression;GO:0014816//skeletal muscle satellite cell differentiation;GO:0018107//peptidyl-threonine phosphorylation;GO:0032971//regulation of muscle filament sliding;GO:0035914//skeletal muscle cell differentiation;GO:0046777//protein…	-	protein_coding
Myocyte	ENSGALG00010015610	ENSGALG00010015610	0.384	0.108	2.25804006966777	0.466467877244827	2.27522144730524	0	0	ENSGALG00010015610	XP_027324280.2 myotilin isoform X1 [Anas platyrhynchos]	-	-	-	-	GO:0005886//plasma membrane	GO:0005515//protein binding	GO:0007155//cell adhesion;GO:0007411//axon guidance	-	protein_coding
Myocyte	ENSGALG00010010410	CACNA2D1	0.949	0.599	34.9869307160859	7.23420841584475	2.27390904001108	0	0	CACNA2D1	calcium voltage-gated channel auxiliary subunit alpha2delta 1 [Source:NCBI gene (formerly Entrezgene);Acc:768444]	Environmental Information Processing;Organismal Systems;Organismal Systems	Signal transduction;Circulatory system;Circulatory system	ko04010//MAPK signaling pathway;ko04261//Adrenergic signaling in cardiomyocytes;ko04260//Cardiac muscle contraction	K04858;K04858;K04858	GO:0005886//plasma membrane;GO:0005891//voltage-gated calcium channel complex;GO:0016020//membrane;GO:0016529//sarcoplasmic reticulum;GO:0030315//T-tubule;GO:0098992//neuronal dense core vesicle;GO:1990454//L-type voltage-gated calcium channel complex	GO:0005244//voltage-gated ion channel activity;GO:0005245//voltage-gated calcium channel activity;GO:0005262//calcium channel activity;GO:0086057//voltage-gated calcium channel activity involved in bundle of His cell action potential	GO:0006811//ion transport;GO:0006816//calcium ion transport;GO:0034765//regulation of ion transmembrane transport;GO:0051924//regulation of calcium ion transport;GO:0060307//regulation of ventricular cardiac muscle cell membrane repolarization;GO:0070588//calcium ion transmembrane transport;GO:0086002//cardiac muscle cell action potential involved in contraction;GO:0086048//membrane depolarizatio…	-	protein_coding
Myocyte	ENSGALG00010023212	RIMBP2	0.632	0.218	6.11365855704879	1.26865778049557	2.26873302537753	0	0	RIMBP2	RIMS binding protein 2 [Source:NCBI gene (formerly Entrezgene);Acc:374105]	-	-	-	-	-	GO:0005515//protein binding	-	-	protein_coding
Myocyte	ENSGALG00010002612	JPH1	0.903	0.45	14.5223459204326	3.01616568281744	2.26748693774799	0	0	JPH1	junctophilin 1 [Source:HGNC Symbol;Acc:HGNC:14201]	-	-	-	-	GO:0005654//nucleoplasm;GO:0005783//endoplasmic reticulum;GO:0005789//endoplasmic reticulum membrane;GO:0005886//plasma membrane;GO:0014701//junctional sarcoplasmic reticulum membrane;GO:0016529//sarcoplasmic reticulum;GO:0030018//Z disc;GO:0030314//junctional membrane complex	GO:0008307//structural constituent of muscle	GO:0007517//muscle organ development	-	protein_coding
Myocyte	ENSGALG00010001307	CALU	0.477	0.147	3.35251347961774	0.704999251387652	2.24954950217618	0	0	CALU	calumenin [Source:HGNC Symbol;Acc:HGNC:1458]	-	-	-	-	GO:0005576//extracellular region;GO:0005783//endoplasmic reticulum;GO:0005789//endoplasmic reticulum membrane;GO:0005794//Golgi apparatus	GO:0005509//calcium ion binding	-	-	protein_coding
Myocyte	ENSGALG00010025418	CASQ2	0.912	0.411	12.3326862184508	2.62673103987258	2.2311466810107	0	0	CASQ2	calsequestrin 2 [Source:NCBI gene (formerly Entrezgene);Acc:395198]	Environmental Information Processing;Organismal Systems	Signal transduction;Circulatory system	ko04020//Calcium signaling pathway;ko04260//Cardiac muscle contraction	K23445;K23445	GO:0005737//cytoplasm;GO:0014802//terminal cisterna;GO:0016529//sarcoplasmic reticulum;GO:0033018//sarcoplasmic reticulum lumen	GO:0005509//calcium ion binding;GO:0043167//ion binding;GO:0048306//calcium-dependent protein binding;GO:0140314//calcium ion sequestering activity	GO:0002027//regulation of heart rate;GO:0006874//cellular calcium ion homeostasis;GO:0010649//regulation of cell communication by electrical coupling;GO:0010881//regulation of cardiac muscle contraction by regulation of the release of sequestered calcium ion;GO:0051208//sequestering of calcium ion;GO:0051258//protein polymerization;GO:0060048//cardiac muscle contraction;GO:0060315//negative regul…	-	protein_coding
Myocyte	ENSGALG00010005763	AKAP6	0.682	0.213	7.04294363983559	1.50472655463842	2.22667719973485	0	0	AKAP6	A-kinase anchoring protein 6 [Source:HGNC Symbol;Acc:HGNC:376]	-	-	-	-	GO:0005635//nuclear envelope;GO:0016529//sarcoplasmic reticulum;GO:0031965//nuclear membrane;GO:0034704//calcium channel complex;GO:0048471//perinuclear region of cytoplasm	GO:0044325//transmembrane transporter binding	GO:0060306//regulation of membrane repolarization;GO:0071320//cellular response to cAMP;GO:1901381//positive regulation of potassium ion transmembrane transport;GO:1902261//positive regulation of delayed rectifier potassium channel activity	-	protein_coding
Myocyte	ENSGALG00010027086	CACNA1S	0.546	0.145	2.96347460227849	0.633385380618452	2.22613421976741	0	0	CACNA1S	calcium voltage-gated channel subunit alpha1 S [Source:NCBI gene (formerly Entrezgene);Acc:395985]	Environmental Information Processing;Environmental Information Processing;Organismal Systems;Organismal Systems;Organismal Systems;Organismal Systems	Signal transduction;Signal transduction;Circulatory system;Circulatory system;Endocrine system;Circulatory system	ko04020//Calcium signaling pathway;ko04010//MAPK signaling pathway;ko04261//Adrenergic signaling in cardiomyocytes;ko04270//Vascular smooth muscle contraction;ko04912//GnRH signaling pathway;ko04260//Cardiac muscle contraction	K04857;K04857;K04857;K04857;K04857;K04857	GO:0001518//voltage-gated sodium channel complex;GO:0005737//cytoplasm;GO:0005886//plasma membrane;GO:0005891//voltage-gated calcium channel complex;GO:0016020//membrane;GO:0030315//T-tubule;GO:0031674//I band;GO:0043005//neuron projection	GO:0005216//ion channel activity;GO:0005244//voltage-gated ion channel activity;GO:0005245//voltage-gated calcium channel activity;GO:0005262//calcium channel activity;GO:0008331//high voltage-gated calcium channel activity;GO:0008332//low voltage-gated calcium channel activity;GO:0046872//metal ion binding	GO:0006811//ion transport;GO:0006816//calcium ion transport;GO:0006936//muscle contraction;GO:0019228//neuronal action potential;GO:0034765//regulation of ion transmembrane transport;GO:0035725//sodium ion transmembrane transport;GO:0055085//transmembrane transport;GO:0070509//calcium ion import;GO:0070588//calcium ion transmembrane transport;GO:0086010//membrane depolarization during action pote…	-	protein_coding
Myocyte	ENSGALG00010003412	ASB5	0.401	0.103	2.12468042615571	0.4576250218559	2.21500801881302	0	0	ASB5	ankyrin repeat and SOCS box containing 5 [Source:HGNC Symbol;Acc:HGNC:17180]	-	-	-	-	-	GO:0005515//protein binding	GO:0016567//protein ubiquitination;GO:0035556//intracellular signal transduction;GO:0045732//positive regulation of protein catabolic process	-	protein_coding
Myocyte	ENSGALG00010017421	GPR157	0.328	0.069	1.38500660984576	0.299294258507022	2.21025635308797	0	0	GPR157	G protein-coupled receptor 157 [Source:HGNC Symbol;Acc:HGNC:23687]	-	-	-	-	GO:0016020//membrane;GO:0060170//ciliary membrane	GO:0004888//transmembrane signaling receptor activity;GO:0004930//G protein-coupled receptor activity	GO:0007166//cell surface receptor signaling pathway;GO:0007186//G protein-coupled receptor signaling pathway;GO:0048512//circadian behavior;GO:0051482//positive regulation of cytosolic calcium ion concentration involved in phospholipase C-activating G protein-coupled signaling pathway;GO:0060019//radial glial cell differentiation	-	protein_coding
Myocyte	ENSGALG00010018455	RBM20	0.848	0.344	15.4441115086489	3.34262225354699	2.20800464415823	0	0	RBM20	RNA binding motif protein 20 [Source:HGNC Symbol;Acc:HGNC:27424]	-	-	-	-	GO:0005634//nucleus;GO:0036464//cytoplasmic ribonucleoprotein granule	GO:0003676//nucleic acid binding;GO:0003723//RNA binding;GO:0008270//zinc ion binding;GO:0097157//pre-mRNA intronic binding;GO:1990935//splicing factor binding	GO:0033120//positive regulation of RNA splicing;GO:0048024//regulation of mRNA splicing, via spliceosome;GO:0048025//negative regulation of mRNA splicing, via spliceosome;GO:0060914//heart formation	-	protein_coding
Myocyte	ENSGALG00010013012	TMEM182	0.638	0.184	4.1611401512217	0.901854142813549	2.20601285067924	0	0	TMEM182	transmembrane protein 182 [Source:HGNC Symbol;Acc:HGNC:26391]	-	-	-	-	GO:0016020//membrane	-	GO:0014906//myotube cell development involved in skeletal muscle regeneration;GO:0014908//myotube differentiation involved in skeletal muscle regeneration;GO:0045662//negative regulation of myoblast differentiation;GO:1901740//negative regulation of myoblast fusion	-	protein_coding
Myocyte	ENSGALG00010005544	AQP4	0.362	0.101	1.9040191087677	0.41346195958565	2.20322145163775	0	0	AQP4	aquaporin 4 [Source:NCBI gene (formerly Entrezgene);Acc:421088]	Organismal Systems;Organismal Systems	Digestive system;Excretory system	ko04976//Bile secretion;ko04962//Vasopressin-regulated water reabsorption	K09866;K09866	GO:0005737//cytoplasm;GO:0005886//plasma membrane;GO:0009897//external side of plasma membrane;GO:0016020//membrane;GO:0042383//sarcolemma	GO:0015250//water channel activity;GO:0015267//channel activity	GO:0006833//water transport;GO:0050891//multicellular organismal water homeostasis;GO:0051289//protein homotetramerization;GO:0055085//transmembrane transport;GO:0071346//cellular response to interferon-gamma	-	protein_coding
Myocyte	ENSGALG00010029768	KCNJ2	0.337	0.081	1.67480776528035	0.375460359918538	2.15726300720944	0	0	KCNJ2	Potassium inwardly rectifying channel subfamily J member 2 [Source:NCBI gene (formerly Entrezgene);Acc:396328]	Organismal Systems;Organismal Systems;Organismal Systems;Organismal Systems	Nervous system;Endocrine system;Digestive system;Endocrine system	ko04725//Cholinergic synapse;ko04921//Oxytocin signaling pathway;ko04971//Gastric acid secretion;ko04924//Renin secretion	K04996;K04996;K04996;K04996	GO:0008076//voltage-gated potassium channel complex;GO:0016020//membrane	GO:0005242//inward rectifier potassium channel activity;GO:0005546//phosphatidylinositol-4,5-bisphosphate binding;GO:0042802//identical protein binding;GO:0086008//voltage-gated potassium channel activity involved in cardiac muscle cell action potential repolarization	GO:0006813//potassium ion transport;GO:0014861//regulation of skeletal muscle contraction via regulation of action potential;GO:0015693//magnesium ion transport;GO:0051289//protein homotetramerization;GO:0055119//relaxation of cardiac muscle;GO:0060306//regulation of membrane repolarization;GO:0071805//potassium ion transmembrane transport;GO:0086001//cardiac muscle cell action potential;GO:00860…	-	protein_coding
Myocyte	ENSGALG00010015095	RBFOX2	0.955	0.708	47.3624694944561	10.8490215394892	2.12617937194785	0	0	RBFOX2	RNA binding fox-1 homolog 2 [Source:HGNC Symbol;Acc:HGNC:9906]	-	-	-	-	GO:0005634//nucleus	GO:0003676//nucleic acid binding;GO:0003723//RNA binding;GO:0003729//mRNA binding	GO:0000381//regulation of alternative mRNA splicing, via spliceosome;GO:0007399//nervous system development;GO:0010724//regulation of definitive erythrocyte differentiation;GO:0021942//radial glia guided migration of Purkinje cell;GO:0043484//regulation of RNA splicing;GO:0048813//dendrite morphogenesis;GO:0050885//neuromuscular process controlling balance	-	protein_coding
Myocyte	ENSGALG00010005557	CMSS1	0.72	0.329	9.2955682080418	2.15535713831833	2.10861611435332	0	0	CMSS1	cms1 ribosomal small subunit homolog (yeast) [Source:NCBI gene (formerly Entrezgene);Acc:418381]	-	-	-	-	-	-	-	-	protein_coding
Myocyte	ENSGALG00010018284	ENSGALG00010018284	0.357	0.081	1.47479064657472	0.342618999315086	2.10583311091581	0	0	ENSGALG00010018284	XP_015145584.2 striated muscle preferentially expressed protein kinase isoform X1 [Gallus gallus]	-	-	-	-	-	GO:0004672//protein kinase activity;GO:0005515//protein binding;GO:0005524//ATP binding	GO:0006468//protein phosphorylation	-	protein_coding
Myocyte	ENSGALG00010023131	SOX6	0.919	0.502	27.7328337500788	6.46879091101876	2.10002705218723	0	0	SOX6	SRY-box 6 [Source:NCBI gene (formerly Entrezgene);Acc:423068]	-	-	-	-	GO:0005634//nucleus;GO:0005654//nucleoplasm	GO:0000976//transcription cis-regulatory region binding;GO:0000978//RNA polymerase II cis-regulatory region sequence-specific DNA binding;GO:0000981//DNA-binding transcription factor activity, RNA polymerase II-specific;GO:0003677//DNA binding;GO:0003700//DNA-binding transcription factor activity;GO:0042803//protein homodimerization activity	GO:0006357//regulation of transcription by RNA polymerase II;GO:0007417//central nervous system development;GO:0007420//brain development;GO:0032332//positive regulation of chondrocyte differentiation;GO:0045165//cell fate commitment;GO:0061036//positive regulation of cartilage development;GO:0071560//cellular response to transforming growth factor beta stimulus;GO:2000726//negative regulation of…	HMG	protein_coding
Myocyte	ENSGALG00010010115	ENSGALG00010010115	0.999	0.959	95.6828434975043	22.6016736743472	2.08183065463846	0	0	ENSGALG00010010115	nebulin [Source:HGNC Symbol;Acc:HGNC:7720]	-	-	-	-	-	GO:0003779//actin binding;GO:0005515//protein binding	-	-	protein_coding
Myocyte	ENSGALG00010018832	EEPD1	0.474	0.127	3.06951718815523	0.726827991106511	2.07832586257158	0	0	EEPD1	endonuclease/exonuclease/phosphatase family domain containing 1 [Source:HGNC Symbol;Acc:HGNC:22223]	-	-	-	-	GO:0005886//plasma membrane	GO:0003677//DNA binding;GO:0003824//catalytic activity	GO:0006281//DNA repair;GO:0010875//positive regulation of cholesterol efflux	-	protein_coding
Myocyte	ENSGALG00010028479	CASQ1	0.328	0.076	1.30038805378133	0.315115608731215	2.04498908490365	0	0	CASQ1	calsequestrin 1 [Source:HGNC Symbol;Acc:HGNC:1512]	-	-	-	-	GO:0005759//mitochondrial matrix;GO:0005783//endoplasmic reticulum;GO:0016529//sarcoplasmic reticulum;GO:0033018//sarcoplasmic reticulum lumen	GO:0005509//calcium ion binding;GO:0042802//identical protein binding	GO:0007029//endoplasmic reticulum organization;GO:0009408//response to heat;GO:0010880//regulation of release of sequestered calcium ion into cytosol by sarcoplasmic reticulum;GO:0014809//regulation of skeletal muscle contraction by regulation of release of sequestered calcium ion;GO:0045214//sarcomere organization;GO:0051258//protein polymerization;GO:0051281//positive regulation of release of s…	-	protein_coding
Myocyte	ENSGALG00010022819	PACSIN3	0.525	0.167	3.27462761747146	0.80248200621018	2.02878990764245	0	0	PACSIN3	protein kinase C and casein kinase substrate in neurons 3 [Source:NCBI gene (formerly Entrezgene);Acc:423186]	-	-	-	-	GO:0005737//cytoplasm;GO:0005768//endosome;GO:0005829//cytosol;GO:0005886//plasma membrane	GO:0005515//protein binding;GO:0005543//phospholipid binding;GO:0008092//cytoskeletal protein binding;GO:0008289//lipid binding;GO:0019855//calcium channel inhibitor activity;GO:0042802//identical protein binding	GO:0007010//cytoskeleton organization;GO:0030100//regulation of endocytosis;GO:0045806//negative regulation of endocytosis;GO:0051044//positive regulation of membrane protein ectodomain proteolysis;GO:0051926//negative regulation of calcium ion transport;GO:0097320//plasma membrane tubulation	-	protein_coding
Myocyte	ENSGALG00010016373	SRL	0.689	0.23	4.77259816605969	1.19246376947066	2.0008294386606	0	0	SRL	sarcalumenin [Source:NCBI gene (formerly Entrezgene);Acc:396269]	-	-	-	-	-	GO:0005525//GTP binding	GO:0002115//store-operated calcium entry;GO:0014873//response to muscle activity involved in regulation of muscle adaptation	-	protein_coding
Myocyte	ENSGALG00010019472	CAPN3	0.461	0.13	2.43294275545484	0.609308101392877	1.99745854785659	0	0	CAPN3	calpain 3 [Source:NCBI gene (formerly Entrezgene);Acc:423233]	-	-	-	-	GO:0005634//nucleus;GO:0005730//nucleolus;GO:0005737//cytoplasm;GO:0005829//cytosol;GO:0005886//plasma membrane;GO:0032991//protein-containing complex	GO:0003824//catalytic activity;GO:0004198//calcium-dependent cysteine-type endopeptidase activity;GO:0005509//calcium ion binding;GO:0008233//peptidase activity;GO:0008234//cysteine-type peptidase activity;GO:0008307//structural constituent of muscle;GO:0016787//hydrolase activity;GO:0031402//sodium ion binding;GO:0031432//titin binding;GO:0046872//metal ion binding;GO:0055103//ligase regulator a…	GO:0006508//proteolysis;GO:0012501//programmed cell death;GO:0014718//positive regulation of satellite cell activation involved in skeletal muscle regeneration;GO:0030163//protein catabolic process;GO:0030239//myofibril assembly;GO:0031648//protein destabilization;GO:0033234//negative regulation of protein sumoylation;GO:0043066//negative regulation of apoptotic process;GO:0043122//regulation of …	-	protein_coding
Myocyte	ENSGALG00010022698	SEMA6D	0.59	0.225	4.39989572505575	1.10463560032423	1.99389880451609	0	0	SEMA6D	semaphorin 6D [Source:HGNC Symbol;Acc:HGNC:16770]	-	-	-	-	GO:0005794//Golgi apparatus;GO:0005886//plasma membrane;GO:0016020//membrane	GO:0005515//protein binding;GO:0030215//semaphorin receptor binding;GO:0045499//chemorepellent activity	GO:0001755//neural crest cell migration;GO:0014909//smooth muscle cell migration;GO:0014911//positive regulation of smooth muscle cell migration;GO:0014912//negative regulation of smooth muscle cell migration;GO:0021591//ventricular system development;GO:0030335//positive regulation of cell migration;GO:0048843//negative regulation of axon extension involved in axon guidance;GO:0050919//negative …	-	protein_coding
Myocyte	ENSGALG00010021173	KLF15	0.608	0.2	3.81250771900805	0.95915085763978	1.99091060964605	0	0	KLF15	Kruppel like factor 15 [Source:HGNC Symbol;Acc:HGNC:14536]	-	-	-	-	GO:0005634//nucleus;GO:0005654//nucleoplasm;GO:0016607//nuclear speck;GO:0043231//intracellular membrane-bounded organelle	GO:0000976//transcription cis-regulatory region binding;GO:0000977//RNA polymerase II transcription regulatory region sequence-specific DNA binding;GO:0000978//RNA polymerase II cis-regulatory region sequence-specific DNA binding;GO:0000981//DNA-binding transcription factor activity, RNA polymerase II-specific;GO:0001228//DNA-binding transcription activator activity, RNA polymerase II-specific;GO…	GO:0001678//cellular glucose homeostasis;GO:0006357//regulation of transcription by RNA polymerase II;GO:0010001//glial cell differentiation;GO:0010468//regulation of gene expression;GO:0014898//cardiac muscle hypertrophy in response to stress;GO:0030111//regulation of Wnt signaling pathway;GO:0032868//response to insulin;GO:0045893//positive regulation of transcription, DNA-templated;GO:0045944/…	zf-C2H2	protein_coding
Myocyte	ENSGALG00010007480	TENM3	0.819	0.458	16.7919	4.2959026658689	1.96672930783999	0	0	TENM3	teneurin transmembrane protein 3 [Source:NCBI gene (formerly Entrezgene);Acc:422557]	-	-	-	-	GO:0005886//plasma membrane;GO:0016020//membrane;GO:0042995//cell projection	-	GO:0007165//signal transduction;GO:0048593//camera-type eye morphogenesis	-	protein_coding
Myocyte	ENSGALG00010007252	NFATC1	0.449	0.164	4.4815356303198	1.15183322247488	1.9600613272127	0	0	NFATC1	nuclear factor of activated T cells 1 [Source:HGNC Symbol;Acc:HGNC:7775]	Environmental Information Processing;Cellular Processes;Environmental Information Processing;Organismal Systems	Signal transduction;Cell growth and death;Signal transduction;Immune system	ko04010//MAPK signaling pathway;ko04218//Cellular senescence;ko04310//Wnt signaling pathway;ko04625//C-type lectin receptor signaling pathway	K04446;K04446;K04446;K04446	GO:0000785//chromatin;GO:0005634//nucleus;GO:0005654//nucleoplasm;GO:0016604//nuclear body;GO:0110165//cellular anatomical entity	GO:0003677//DNA binding;GO:0003700//DNA-binding transcription factor activity;GO:1990837//sequence-specific double-stranded DNA binding	GO:0006355//regulation of transcription, DNA-templated;GO:0030178//negative regulation of Wnt signaling pathway;GO:0033173//calcineurin-NFAT signaling cascade;GO:0035556//intracellular signal transduction;GO:0045893//positive regulation of transcription, DNA-templated;GO:0045944//positive regulation of transcription by RNA polymerase II;GO:0048699//generation of neurons;GO:1905064//negative regul…	RHD	protein_coding
Myocyte	ENSGALG00010007430	MEF2C	0.939	0.608	33.8284467858245	8.69937477750666	1.95925331455041	0	0	MEF2C	myocyte enhancer factor 2C [Source:HGNC Symbol;Acc:HGNC:6996]	Environmental Information Processing;Environmental Information Processing	Signal transduction;Signal transduction	ko04010//MAPK signaling pathway;ko04371//Apelin signaling pathway	K04454;K04454	GO:0005634//nucleus;GO:0005654//nucleoplasm;GO:0005737//cytoplasm;GO:0016607//nuclear speck;GO:0032991//protein-containing complex;GO:0043231//intracellular membrane-bounded organelle	GO:0000977//RNA polymerase II transcription regulatory region sequence-specific DNA binding;GO:0000981//DNA-binding transcription factor activity, RNA polymerase II-specific;GO:0001228//DNA-binding transcription activator activity, RNA polymerase II-specific;GO:0003677//DNA binding;GO:0003680//minor groove of adenine-thymine-rich DNA binding;GO:0003700//DNA-binding transcription factor activity;G…	GO:0000122//negative regulation of transcription by RNA polymerase II;GO:0000165//MAPK cascade;GO:0006351//transcription, DNA-templated;GO:0006355//regulation of transcription, DNA-templated;GO:0007507//heart development;GO:0010628//positive regulation of gene expression;GO:0014902//myotube differentiation;GO:0030182//neuron differentiation;GO:0030279//negative regulation of ossification;GO:00435…	SRF	protein_coding
Myocyte	ENSGALG00010024399	ROR1	0.471	0.149	2.77605186216901	0.729711882438203	1.92763566904607	0	0	ROR1	receptor tyrosine kinase like orphan receptor 1 [Source:NCBI gene (formerly Entrezgene);Acc:395179]	Environmental Information Processing	Signal transduction	ko04310//Wnt signaling pathway	K05122	GO:0005886//plasma membrane;GO:0043235//receptor complex;GO:0043679//axon terminus	GO:0004672//protein kinase activity;GO:0005515//protein binding;GO:0005524//ATP binding;GO:0017147//Wnt-protein binding;GO:0042813//Wnt-activated receptor activity	GO:0006468//protein phosphorylation;GO:0007169//transmembrane receptor protein tyrosine kinase signaling pathway;GO:0007605//sensory perception of sound;GO:0043123//positive regulation of I-kappaB kinase/NF-kappaB signaling;GO:0048839//inner ear development;GO:0051092//positive regulation of NF-kappaB transcription factor activity	-	protein_coding
Myocyte	ENSGALG00010021619	FHOD1	0.333	0.084	1.41823575071216	0.373564872729295	1.92466666285283	0	0	FHOD1	formin homology 2 domain containing 1 [Source:NCBI gene (formerly Entrezgene);Acc:415672]	Human Diseases	Infectious disease: bacterial	ko05132//Salmonella infection	K23938	GO:0001725//stress fiber;GO:0005634//nucleus;GO:0005654//nucleoplasm;GO:0005829//cytosol;GO:0014704//intercalated disc	GO:0019904//protein domain specific binding;GO:0042802//identical protein binding;GO:0043621//protein self-association	GO:0007097//nuclear migration;GO:0045944//positive regulation of transcription by RNA polymerase II;GO:0051492//regulation of stress fiber assembly;GO:0051496//positive regulation of stress fiber assembly;GO:0051660//establishment of centrosome localization	-	protein_coding
Myocyte	ENSGALG00010010351	NAMPTP1	0.61	0.224	4.33980523251935	1.14381566183219	1.92377573189646	0	0	NAMPTP1	nicotinamide phosphoribosyltransferase pseudo 1 [Source:NCBI gene (formerly Entrezgene);Acc:417707]	Metabolism;Organismal Systems;Metabolism	Global and overview maps;Immune system;Metabolism of cofactors and vitamins	ko01100//Metabolic pathways;ko04621//NOD-like receptor signaling pathway;ko00760//Nicotinate and nicotinamide metabolism	K03462;K03462;K03462	GO:0005576//extracellular region;GO:0005615//extracellular space;GO:0005634//nucleus;GO:0005737//cytoplasm;GO:0016607//nuclear speck;GO:0030054//cell junction	GO:0005125//cytokine activity;GO:0016740//transferase activity;GO:0016757//glycosyltransferase activity;GO:0042802//identical protein binding;GO:0047280//nicotinamide phosphoribosyltransferase activity	GO:0007165//signal transduction;GO:0007623//circadian rhythm;GO:0009435//NAD biosynthetic process;GO:0019363//pyridine nucleotide biosynthetic process;GO:0032922//circadian regulation of gene expression;GO:0045944//positive regulation of transcription by RNA polymerase II;GO:0048511//rhythmic process;GO:0051770//positive regulation of nitric-oxide synthase biosynthetic process	-	protein_coding
Myocyte	ENSGALG00010009379	RYR1	0.564	0.18	3.20774977836802	0.846738993120655	1.92157237509769	0	0	RYR1	ryanodine receptor 1 [Source:HGNC Symbol;Acc:HGNC:10483]	Environmental Information Processing;Environmental Information Processing	Signal transduction;Signal transduction	ko04020//Calcium signaling pathway;ko04371//Apelin signaling pathway	K04961;K04961	GO:0005737//cytoplasm;GO:0005886//plasma membrane;GO:0005938//cell cortex;GO:0016020//membrane;GO:0031674//I band;GO:0033017//sarcoplasmic reticulum membrane	GO:0005216//ion channel activity;GO:0005219//ryanodine-sensitive calcium-release channel activity;GO:0005262//calcium channel activity;GO:0005515//protein binding;GO:0048763//calcium-induced calcium release activity	GO:0001666//response to hypoxia;GO:0006811//ion transport;GO:0006816//calcium ion transport;GO:0006874//cellular calcium ion homeostasis;GO:0051209//release of sequestered calcium ion into cytosol;GO:0055085//transmembrane transport;GO:0070588//calcium ion transmembrane transport;GO:0071313//cellular response to caffeine	-	protein_coding
Myocyte	ENSGALG00010004055	FILIP1	0.795	0.364	9.92276719158435	2.64214821661348	1.9090311056445	0	0	FILIP1	filamin A interacting protein 1 [Source:HGNC Symbol;Acc:HGNC:21015]	-	-	-	-	GO:0005730//nucleolus;GO:0005886//plasma membrane;GO:0015629//actin cytoskeleton;GO:0098978//glutamatergic synapse	-	GO:0099010//modification of postsynaptic structure	-	protein_coding
Myocyte	ENSGALG00010024220	SIAH1	0.581	0.241	4.54020192335633	1.21054900320072	1.90709498110481	0	0	SIAH1	siah E3 ubiquitin protein ligase 1 [Source:HGNC Symbol;Acc:HGNC:10857]	Environmental Information Processing;Genetic Information Processing;Cellular Processes	Signal transduction;Folding, sorting and degradation;Cell growth and death	ko04310//Wnt signaling pathway;ko04120//Ubiquitin mediated proteolysis;ko04115//p53 signaling pathway	K04506;K04506;K04506	GO:0005737//cytoplasm;GO:0030877//beta-catenin destruction complex	GO:0004842//ubiquitin-protein transferase activity;GO:0005515//protein binding;GO:0008270//zinc ion binding;GO:0016740//transferase activity;GO:0031624//ubiquitin conjugating enzyme binding;GO:0042802//identical protein binding;GO:0046872//metal ion binding;GO:0061630//ubiquitin protein ligase activity	GO:0006511//ubiquitin-dependent protein catabolic process;GO:0007275//multicellular organism development;GO:0030163//protein catabolic process;GO:0043065//positive regulation of apoptotic process;GO:0043161//proteasome-mediated ubiquitin-dependent protein catabolic process;GO:0060070//canonical Wnt signaling pathway;GO:2001244//positive regulation of intrinsic apoptotic signaling pathway	-	protein_coding
Myocyte	ENSGALG00010017937	PTPN21	0.671	0.319	6.37861736980476	1.72379050479011	1.88765928716992	0	0	PTPN21	protein tyrosine phosphatase non-receptor type 21 [Source:HGNC Symbol;Acc:HGNC:9651]	-	-	-	-	GO:0005737//cytoplasm;GO:0005856//cytoskeleton;GO:0016020//membrane	GO:0004721//phosphoprotein phosphatase activity;GO:0004725//protein tyrosine phosphatase activity;GO:0016787//hydrolase activity;GO:0016791//phosphatase activity	GO:0006470//protein dephosphorylation;GO:0016311//dephosphorylation	-	protein_coding
Myocyte	ENSGALG00010016999	ITGB1BP2	0.407	0.12	1.92406026948638	0.521505163416319	1.8834005489275	0	0	ITGB1BP2	integrin subunit beta 1 binding protein 2 [Source:HGNC Symbol;Acc:HGNC:6154]	Human Diseases	Infectious disease: bacterial	ko05132//Salmonella infection	K07863	GO:0030018//Z disc	GO:0005509//calcium ion binding;GO:0008270//zinc ion binding	-	-	protein_coding
Myocyte	ENSGALG00010024731	AOX1	0.583	0.228	5.09173366831512	1.38671590684303	1.87648470215944	0	0	AOX1	aldehyde oxidase 1 [Source:NCBI gene (formerly Entrezgene);Acc:424071]	Metabolism;Metabolism;Metabolism;Metabolism;Metabolism;Metabolism;Metabolism;Metabolism	Global and overview maps;Amino acid metabolism;Metabolism of cofactors and vitamins;Amino acid metabolism;Metabolism of cofactors and vitamins;Amino acid metabolism;Xenobiotics biodegradation and metabolism;Metabolism of cofactors and vitamins	ko01100//Metabolic pathways;ko00280//Valine, leucine and isoleucine degradation;ko00830//Retinol metabolism;ko00380//Tryptophan metabolism;ko00760//Nicotinate and nicotinamide metabolism;ko00350//Tyrosine metabolism;ko00982//Drug metabolism - cytochrome P450;ko00750//Vitamin B6 metabolism	K00157;K00157;K00157;K00157;K00157;K00157;K00157;K00157	-	GO:0005506//iron ion binding;GO:0016491//oxidoreductase activity;GO:0046872//metal ion binding;GO:0050660//flavin adenine dinucleotide binding;GO:0051287//NAD binding;GO:0051536//iron-sulfur cluster binding;GO:0051537//2 iron, 2 sulfur cluster binding;GO:0071949//FAD binding	-	-	protein_coding
Myocyte	ENSGALG00010021123	RYR3	0.952	0.608	26.1399111375046	7.15118809955768	1.86999938020081	0	0	RYR3	ryanodine receptor 3 [Source:NCBI gene (formerly Entrezgene);Acc:396111]	Environmental Information Processing;Environmental Information Processing	Signal transduction;Signal transduction	ko04020//Calcium signaling pathway;ko04371//Apelin signaling pathway	K04963;K04963	GO:0016020//membrane	GO:0005216//ion channel activity;GO:0005219//ryanodine-sensitive calcium-release channel activity;GO:0005262//calcium channel activity;GO:0005509//calcium ion binding;GO:0005515//protein binding;GO:0015278//calcium-release channel activity	GO:0006811//ion transport;GO:0006816//calcium ion transport;GO:0006874//cellular calcium ion homeostasis;GO:0055085//transmembrane transport;GO:0070588//calcium ion transmembrane transport	-	protein_coding
Myocyte	ENSGALG00010021224	MYOZ1	0.707	0.265	5.01631639167788	1.37847371082097	1.86355659175842	0	0	MYOZ1	myozenin 1 [Source:HGNC Symbol;Acc:HGNC:13752]	-	-	-	-	GO:0015629//actin cytoskeleton;GO:0030018//Z disc	GO:0004865//protein serine/threonine phosphatase inhibitor activity;GO:0051373//FATZ binding	GO:0000122//negative regulation of transcription by RNA polymerase II;GO:0007519//skeletal muscle tissue development;GO:0042060//wound healing;GO:0043417//negative regulation of skeletal muscle tissue regeneration;GO:0043503//skeletal muscle fiber adaptation;GO:0045214//sarcomere organization;GO:0070885//negative regulation of calcineurin-NFAT signaling cascade	-	protein_coding
Myocyte	ENSGALG00010013429	PDE4DIP	0.584	0.2	3.30316955491649	0.907888281482807	1.86326434109387	0	0	PDE4DIP	phosphodiesterase 4D interacting protein [Source:HGNC Symbol;Acc:HGNC:15580]	-	-	-	-	GO:0005815//microtubule organizing center	-	-	-	protein_coding
Myocyte	ENSGALG00010026355	PPP1R12B	0.63	0.256	4.62791251180637	1.28103365344771	1.85305321477313	0	0	PPP1R12B	protein phosphatase 1 regulatory subunit 12B [Source:HGNC Symbol;Acc:HGNC:7619]	Cellular Processes;Cellular Processes;Organismal Systems	Cell motility;Cellular community - eukaryotes;Circulatory system	ko04810//Regulation of actin cytoskeleton;ko04510//Focal adhesion;ko04270//Vascular smooth muscle contraction	K12329;K12329;K12329	GO:0005737//cytoplasm	GO:0005515//protein binding;GO:0019208//phosphatase regulator activity;GO:0019901//protein kinase binding	GO:0007165//signal transduction	-	protein_coding
Myocyte	ENSGALG00010001512	PLCL2	0.72	0.444	12.6424659352015	3.50995467136719	1.84875358680999	0	0	PLCL2	phospholipase C like 2 [Source:HGNC Symbol;Acc:HGNC:9064]	-	-	-	-	-	GO:0004435//phosphatidylinositol phospholipase C activity;GO:0008081//phosphoric diester hydrolase activity;GO:0050811//GABA receptor binding;GO:0070679//inositol 1,4,5 trisphosphate binding	GO:0002322//B cell proliferation involved in immune response;GO:0002337//B-1a B cell differentiation;GO:0006629//lipid metabolic process;GO:0007165//signal transduction;GO:0007214//gamma-aminobutyric acid signaling pathway;GO:0032228//regulation of synaptic transmission, GABAergic;GO:0035556//intracellular signal transduction;GO:0050859//negative regulation of B cell receptor signaling pathway;GO…	-	protein_coding
Myocyte	ENSGALG00010012405	MSRB3	0.431	0.098	2.3769838734485	0.663241563680907	1.84152579055757	0	0	MSRB3	methionine sulfoxide reductase B3 [Source:NCBI gene (formerly Entrezgene);Acc:417833]	-	-	-	-	-	GO:0016491//oxidoreductase activity;GO:0016671//oxidoreductase activity, acting on a sulfur group of donors, disulfide as acceptor;GO:0033743//peptide-methionine (R)-S-oxide reductase activity;GO:0033745//L-methionine-(R)-S-oxide reductase activity;GO:0046872//metal ion binding	GO:0006979//response to oxidative stress;GO:0030091//protein repair	-	protein_coding
Myocyte	ENSGALG00010005241	C4orf54	0.525	0.189	3.15344605985164	0.894046369102621	1.81850769306208	0	0	C4orf54	chromosome 4 open reading frame 54 [Source:HGNC Symbol;Acc:HGNC:27741]	-	-	-	-	-	-	-	-	protein_coding
Myocyte	ENSGALG00010027351	TMEM38A	0.622	0.224	3.89994884490769	1.10658253666696	1.81734413902566	0	0	TMEM38A	transmembrane protein 38A [Source:NCBI gene (formerly Entrezgene);Acc:771253]	-	-	-	-	GO:0016020//membrane;GO:0016529//sarcoplasmic reticulum;GO:0031965//nuclear membrane	GO:0005267//potassium channel activity;GO:0042802//identical protein binding	GO:0007029//endoplasmic reticulum organization;GO:0010881//regulation of cardiac muscle contraction by regulation of the release of sequestered calcium ion;GO:0014808//release of sequestered calcium ion into cytosol by sarcoplasmic reticulum;GO:0071313//cellular response to caffeine;GO:0071805//potassium ion transmembrane transport;GO:0098662//inorganic cation transmembrane transport	-	protein_coding
Myocyte	ENSGALG00010003400	PKIA	0.459	0.157	2.70930710287962	0.77047061365909	1.81411209644114	0	0	PKIA	protein kinase (cAMP-dependent, catalytic) inhibitor alpha [Source:NCBI gene (formerly Entrezgene);Acc:396333]	-	-	-	-	GO:0005634//nucleus;GO:0005737//cytoplasm	GO:0004860//protein kinase inhibitor activity;GO:0004862//cAMP-dependent protein kinase inhibitor activity	GO:0006469//negative regulation of protein kinase activity;GO:0051338//regulation of transferase activity;GO:2000480//negative regulation of cAMP-dependent protein kinase activity	-	protein_coding
Myocyte	ENSGALG00010001858	ADAMTS20	0.652	0.317	10.9345281915817	3.10976765016931	1.81401227471878	0	0	ADAMTS20	ADAM metallopeptidase with thrombospondin type 1 motif 20 [Source:HGNC Symbol;Acc:HGNC:17178]	-	-	-	-	GO:0005615//extracellular space	GO:0004175//endopeptidase activity;GO:0004222//metalloendopeptidase activity;GO:0008237//metallopeptidase activity;GO:0008270//zinc ion binding	GO:0006508//proteolysis;GO:0006915//apoptotic process;GO:0007165//signal transduction;GO:0009967//positive regulation of signal transduction;GO:0030198//extracellular matrix organization;GO:0030318//melanocyte differentiation;GO:0043066//negative regulation of apoptotic process;GO:0045636//positive regulation of melanocyte differentiation;GO:0048070//regulation of developmental pigmentation	-	protein_coding
Myocyte	ENSGALG00010023620	IRS1	0.557	0.226	3.99579624351033	1.13932246248397	1.81030688719362	0	0	IRS1	insulin receptor substrate 1 [Source:HGNC Symbol;Acc:HGNC:6125]	Environmental Information Processing;Cellular Processes;Environmental Information Processing;Organismal Systems;Organismal Systems	Signal transduction;Transport and catabolism;Signal transduction;Endocrine system;Endocrine system	ko04150//mTOR signaling pathway;ko04140//Autophagy - animal;ko04068//FoxO signaling pathway;ko04910//Insulin signaling pathway;ko04920//Adipocytokine signaling pathway	K16172;K16172;K16172;K16172;K16172	GO:0005654//nucleoplasm;GO:0005829//cytosol;GO:0005886//plasma membrane;GO:0005901//caveola	GO:0001784//phosphotyrosine residue binding;GO:0005158//insulin receptor binding;GO:0005159//insulin-like growth factor receptor binding;GO:0030159//signaling receptor complex adaptor activity;GO:0043548//phosphatidylinositol 3-kinase binding	GO:0008286//insulin receptor signaling pathway;GO:0010907//positive regulation of glucose metabolic process;GO:0014065//phosphatidylinositol 3-kinase signaling;GO:0032000//positive regulation of fatty acid beta-oxidation;GO:0032868//response to insulin;GO:0032869//cellular response to insulin stimulus;GO:0045725//positive regulation of glycogen biosynthetic process;GO:0046326//positive regulation…	-	protein_coding
Myocyte	ENSGALG00010022429	ADK	0.733	0.493	17.7662207068193	5.09563953591157	1.80180168834191	0	0	ADK	adenosine kinase [Source:NCBI gene (formerly Entrezgene);Acc:423735]	Metabolism;Metabolism	Global and overview maps;Nucleotide metabolism	ko01100//Metabolic pathways;ko00230//Purine metabolism	K00856;K00856	GO:0005634//nucleus;GO:0005654//nucleoplasm;GO:0005829//cytosol;GO:0005886//plasma membrane	GO:0000166//nucleotide binding;GO:0004001//adenosine kinase activity;GO:0004136//deoxyadenosine kinase activity;GO:0005524//ATP binding;GO:0016301//kinase activity;GO:0016740//transferase activity;GO:0016773//phosphotransferase activity, alcohol group as acceptor	GO:0006144//purine nucleobase metabolic process;GO:0006166//purine ribonucleoside salvage;GO:0006175//dATP biosynthetic process;GO:0006753//nucleoside phosphate metabolic process;GO:0016310//phosphorylation;GO:0032263//GMP salvage;GO:0034654//nucleobase-containing compound biosynthetic process;GO:0044209//AMP salvage;GO:0106383//dAMP salvage	-	protein_coding
Myocyte	ENSGALG00010014244	SESN1	0.9	0.662	19.6528615680723	5.67516319599646	1.79200560785001	0	0	SESN1	sestrin 1 [Source:HGNC Symbol;Acc:HGNC:21595]	Cellular Processes	Cell growth and death	ko04115//p53 signaling pathway	K10141	GO:0001650//fibrillar center;GO:0005634//nucleus;GO:0005654//nucleoplasm;GO:0005737//cytoplasm;GO:0061700//GATOR2 complex	GO:0070728//leucine binding	GO:0034198//cellular response to amino acid starvation;GO:0042149//cellular response to glucose starvation;GO:0072593//reactive oxygen species metabolic process;GO:0098869//cellular oxidant detoxification;GO:1901031//regulation of response to reactive oxygen species;GO:1904262//negative regulation of TORC1 signaling	-	protein_coding
Myocyte	ENSGALG00010005553	PPP1R14C	0.429	0.161	2.75515008878954	0.797264269102231	1.78900099421745	0	0	PPP1R14C	protein phosphatase 1 regulatory inhibitor subunit 14C [Source:HGNC Symbol;Acc:HGNC:14952]	-	-	-	-	GO:0005737//cytoplasm	GO:0004864//protein phosphatase inhibitor activity;GO:0004865//protein serine/threonine phosphatase inhibitor activity	GO:0042325//regulation of phosphorylation	-	protein_coding
Myocyte	ENSGALG00010003960	ASPH	0.936	0.639	18.287190580365	5.3038153828902	1.78573099055072	0	0	ASPH	aspartate beta-hydroxylase [Source:HGNC Symbol;Acc:HGNC:757]	Environmental Information Processing;Organismal Systems	Signal transduction;Circulatory system	ko04020//Calcium signaling pathway;ko04260//Cardiac muscle contraction	K00476;K00476	GO:0005737//cytoplasm;GO:0005783//endoplasmic reticulum;GO:0005886//plasma membrane;GO:0016020//membrane;GO:0032541//cortical endoplasmic reticulum	GO:0005515//protein binding;GO:0062101//peptidyl-aspartic acid 3-dioxygenase activity	GO:0007389//pattern specification process;GO:0008283//cell population proliferation;GO:0008285//negative regulation of cell population proliferation;GO:0018193//peptidyl-amino acid modification;GO:0031647//regulation of protein stability;GO:0035108//limb morphogenesis;GO:0042264//peptidyl-aspartic acid hydroxylation;GO:0045862//positive regulation of proteolysis;GO:0060021//roof of mouth developm…	-	protein_coding
Myocyte	ENSGALG00010018466	DYSF	0.38	0.106	1.59517451787524	0.465594625359463	1.77656795913938	0	0	DYSF	dysferlin [Source:HGNC Symbol;Acc:HGNC:3097]	-	-	-	-	GO:0005768//endosome;GO:0005769//early endosome;GO:0005770//late endosome;GO:0005886//plasma membrane;GO:0016020//membrane;GO:0030139//endocytic vesicle;GO:0030315//T-tubule;GO:0034451//centriolar satellite;GO:0042383//sarcolemma	GO:0005509//calcium ion binding;GO:0005543//phospholipid binding;GO:0005544//calcium-dependent phospholipid binding	GO:0002280//monocyte activation involved in immune response;GO:0002281//macrophage activation involved in immune response;GO:0050765//negative regulation of phagocytosis	-	protein_coding
Myocyte	ENSGALG00010024582	TLN2	0.831	0.453	10.794005572743	3.17536189376145	1.76523740795308	0	0	TLN2	talin 2 [Source:HGNC Symbol;Acc:HGNC:15447]	Cellular Processes	Cellular community - eukaryotes	ko04510//Focal adhesion	K06271	GO:0001726//ruffle;GO:0005856//cytoskeleton;GO:0005925//focal adhesion	GO:0003779//actin binding;GO:0005200//structural constituent of cytoskeleton;GO:0051015//actin filament binding	GO:0007155//cell adhesion	-	protein_coding
Myocyte	ENSGALG00010017604	GATM	0.783	0.444	13.4965906981759	4.03187662734614	1.74307162264471	0	0	GATM	glycine amidinotransferase [Source:HGNC Symbol;Acc:HGNC:4175]	Metabolism;Metabolism;Metabolism	Global and overview maps;Amino acid metabolism;Amino acid metabolism	ko01100//Metabolic pathways;ko00330//Arginine and proline metabolism;ko00260//Glycine, serine and threonine metabolism	K00613;K00613;K00613	GO:0005739//mitochondrion;GO:0005758//mitochondrial intermembrane space	GO:0015067//amidinotransferase activity;GO:0015068//glycine amidinotransferase activity	GO:0006600//creatine metabolic process;GO:0006601//creatine biosynthetic process;GO:0007611//learning or memory;GO:0014889//muscle atrophy	-	protein_coding
Myocyte	ENSGALG00010026898	PNPLA2	0.444	0.157	2.36019419929358	0.706777697947097	1.73957714883006	0	0	PNPLA2	patatin like phospholipase domain containing 2 [Source:NCBI gene (formerly Entrezgene);Acc:431066]	Metabolism;Metabolism	Global and overview maps;Lipid metabolism	ko01100//Metabolic pathways;ko00561//Glycerolipid metabolism	K16816;K16816	GO:0005654//nucleoplasm;GO:0005737//cytoplasm;GO:0005811//lipid droplet;GO:0005829//cytosol;GO:0005886//plasma membrane;GO:0016020//membrane	GO:0004623//phospholipase A2 activity;GO:0004806//triglyceride lipase activity;GO:0016411//acylglycerol O-acyltransferase activity;GO:0016787//hydrolase activity;GO:0051264//mono-olein transacylation activity;GO:0051265//diolein transacylation activity	GO:0006629//lipid metabolic process;GO:0006651//diacylglycerol biosynthetic process;GO:0010891//negative regulation of sequestering of triglyceride;GO:0010898//positive regulation of triglyceride catabolic process;GO:0016042//lipid catabolic process;GO:0019433//triglyceride catabolic process;GO:0019915//lipid storage;GO:0034389//lipid droplet organization;GO:0044242//cellular lipid catabolic proc…	-	protein_coding
Myocyte	ENSGALG00010011282	CRY1	0.594	0.237	3.78947780593574	1.14007848512445	1.73286591156473	0	0	CRY1	cryptochrome circadian regulator 1 [Source:NCBI gene (formerly Entrezgene);Acc:374093]	-	-	-	-	GO:0005634//nucleus	GO:0003690//double-stranded DNA binding;GO:0016922//nuclear receptor binding;GO:0019902//phosphatase binding	GO:0000122//negative regulation of transcription by RNA polymerase II;GO:0045892//negative regulation of transcription, DNA-templated	-	protein_coding
Myocyte	ENSGALG00010005272	MBNL2	0.682	0.384	8.56761032028119	2.5886120338435	1.72671410495854	0	0	MBNL2	muscleblind like splicing regulator 2 [Source:NCBI gene (formerly Entrezgene);Acc:418784]	-	-	-	-	GO:0005634//nucleus	GO:0003723//RNA binding;GO:0046872//metal ion binding	GO:0043484//regulation of RNA splicing	zf-CCCH	protein_coding
Myocyte	ENSGALG00010008542	MOCOS	0.464	0.146	3.16430162227644	0.956660404592224	1.72580833186574	0	0	MOCOS	molybdenum cofactor sulfurase [Source:HGNC Symbol;Acc:HGNC:18234]	Metabolism;Metabolism	Global and overview maps;Metabolism of cofactors and vitamins	ko01100//Metabolic pathways;ko00790//Folate biosynthesis	K15631;K15631	-	GO:0003824//catalytic activity;GO:0008265//Mo-molybdopterin cofactor sulfurase activity;GO:0030151//molybdenum ion binding;GO:0030170//pyridoxal phosphate binding	GO:0006777//Mo-molybdopterin cofactor biosynthetic process;GO:0043545//molybdopterin cofactor metabolic process	-	protein_coding
Myocyte	ENSGALG00010011896	SIK1	0.563	0.241	4.78221889840932	1.44636668427596	1.72524681651803	0	0	SIK1	salt inducible kinase 1 [Source:NCBI gene (formerly Entrezgene);Acc:395417]	Organismal Systems	Endocrine system	ko04922//Glucagon signaling pathway	K19008	GO:0005634//nucleus;GO:0005737//cytoplasm	GO:0000287//magnesium ion binding;GO:0004672//protein kinase activity;GO:0004674//protein serine/threonine kinase activity;GO:0005524//ATP binding;GO:0008140//cAMP response element binding protein binding;GO:0019901//protein kinase binding;GO:0042826//histone deacetylase binding;GO:0071889//14-3-3 protein binding	GO:0006468//protein phosphorylation;GO:0007346//regulation of mitotic cell cycle;GO:0010830//regulation of myotube differentiation;GO:0010868//negative regulation of triglyceride biosynthetic process;GO:0032792//negative regulation of CREB transcription factor activity;GO:0035556//intracellular signal transduction;GO:0043153//entrainment of circadian clock by photoperiod;GO:0043276//anoikis;GO:00…	-	protein_coding
Myocyte	ENSGALG00010021215	SH3PXD2A	0.672	0.331	6.17110553554172	1.89406824330639	1.70404065506707	0	0	SH3PXD2A	SH3 and PX domains 2A [Source:HGNC Symbol;Acc:HGNC:23664]	-	-	-	-	GO:0002102//podosome;GO:0005737//cytoplasm;GO:0042995//cell projection	GO:0002020//protease binding;GO:0005515//protein binding;GO:0005546//phosphatidylinositol-4,5-bisphosphate binding;GO:0010314//phosphatidylinositol-5-phosphate binding;GO:0016176//superoxide-generating NADPH oxidase activator activity;GO:0032266//phosphatidylinositol-3-phosphate binding;GO:0035091//phosphatidylinositol binding;GO:0043325//phosphatidylinositol-3,4-bisphosphate binding;GO:0070273//…	GO:0006801//superoxide metabolic process;GO:0042554//superoxide anion generation;GO:0072593//reactive oxygen species metabolic process;GO:0072675//osteoclast fusion	-	protein_coding
Myocyte	ENSGALG00010029355	MCRIP1	0.496	0.203	3.35311790352347	1.03029821915585	1.7024412275738	0	0	MCRIP1	MAPK regulated corepressor interacting protein 1 [Source:NCBI gene (formerly Entrezgene);Acc:101749776]	-	-	-	-	-	-	-	-	protein_coding
Myocyte	ENSGALG00010024326	KLHL24	0.566	0.266	4.22762968040098	1.30089508463202	1.70034439384305	0	0	KLHL24	kelch like family member 24 [Source:NCBI gene (formerly Entrezgene);Acc:424763]	-	-	-	-	GO:0005737//cytoplasm;GO:0005912//adherens junction;GO:0030057//desmosome;GO:0031463//Cul3-RING ubiquitin ligase complex	GO:0005515//protein binding	GO:0016567//protein ubiquitination;GO:0045109//intermediate filament organization;GO:0051865//protein autoubiquitination;GO:2000312//regulation of kainate selective glutamate receptor activity	-	protein_coding
Myocyte	ENSGALG00010029371	AUTS2	0.805	0.442	16.1682726671887	4.97645287415947	1.69997587041244	0	0	AUTS2	activator of transcription and developmental regulator AUTS2 [Source:HGNC Symbol;Acc:HGNC:14262]	-	-	-	-	-	GO:0003682//chromatin binding	GO:0045944//positive regulation of transcription by RNA polymerase II;GO:0051571//positive regulation of histone H3-K4 methylation;GO:2000620//positive regulation of histone H4-K16 acetylation	-	protein_coding
Myocyte	ENSGALG00010015869	SLC7A2	0.481	0.198	3.21771415111777	0.996162597082147	1.69158302021645	0	0	SLC7A2	solute carrier family 7 member 2 [Source:NCBI gene (formerly Entrezgene);Acc:422730]	-	-	-	-	GO:0005886//plasma membrane;GO:0016020//membrane;GO:0030054//cell junction	GO:0022857//transmembrane transporter activity	GO:0006865//amino acid transport;GO:0055085//transmembrane transport	-	protein_coding
Myocyte	ENSGALG00010001465	TACC2	0.489	0.204	3.2787249863262	1.0220473821239	1.6816728149099	0	0	TACC2	transforming acidic coiled-coil containing protein 2 [Source:HGNC Symbol;Acc:HGNC:11523]	-	-	-	-	GO:0005654//nucleoplasm;GO:0005829//cytosol;GO:0005886//plasma membrane	GO:0016922//nuclear receptor binding	GO:0007052//mitotic spindle organization	-	protein_coding
Myocyte	ENSGALG00010009118	ACTN2	0.983	0.815	37.0877102871324	11.6705480610427	1.66806888871068	0	0	ACTN2	actinin alpha 2 [Source:NCBI gene (formerly Entrezgene);Acc:396263]	Human Diseases	Cardiovascular disease	ko05412//Arrhythmogenic right ventricular cardiomyopathy	K21073	GO:0005886//plasma membrane;GO:0005925//focal adhesion;GO:0030017//sarcomere;GO:0030018//Z disc;GO:0030175//filopodium	GO:0005509//calcium ion binding;GO:0005515//protein binding;GO:0005546//phosphatidylinositol-4,5-bisphosphate binding;GO:0008092//cytoskeletal protein binding;GO:0019904//protein domain specific binding;GO:0030274//LIM domain binding;GO:0030374//nuclear receptor coactivator activity;GO:0031432//titin binding;GO:0042802//identical protein binding;GO:0044325//transmembrane transporter binding;GO:00…	GO:0030035//microspike assembly;GO:0042391//regulation of membrane potential;GO:0043267//negative regulation of potassium ion transport;GO:0043268//positive regulation of potassium ion transport;GO:0045214//sarcomere organization;GO:0048041//focal adhesion assembly;GO:0051695//actin filament uncapping;GO:0055013//cardiac muscle cell development;GO:0072659//protein localization to plasma membrane;…	-	protein_coding
Myocyte	ENSGALG00010016560	DCUN1D4	0.598	0.28	4.56013719499182	1.4381133611197	1.66489982701994	0	0	DCUN1D4	defective in cullin neddylation 1 domain containing 4 [Source:HGNC Symbol;Acc:HGNC:28998]	-	-	-	-	GO:0005634//nucleus	GO:0097602//cullin family protein binding	GO:2000436//positive regulation of protein neddylation	-	protein_coding
Myocyte	ENSGALG00010015196	PDE4D	0.55	0.248	8.58025963945766	2.75703192948414	1.63790532902024	0	0	PDE4D	phosphodiesterase 4D [Source:HGNC Symbol;Acc:HGNC:8783]	Metabolism;Metabolism	Global and overview maps;Nucleotide metabolism	ko01100//Metabolic pathways;ko00230//Purine metabolism	K13293;K13293	GO:0005634//nucleus;GO:0005829//cytosol;GO:0005886//plasma membrane;GO:0034704//calcium channel complex;GO:0048471//perinuclear region of cytoplasm	GO:0004114//3',5'-cyclic-nucleotide phosphodiesterase activity;GO:0004115//3',5'-cyclic-AMP phosphodiesterase activity;GO:0008081//phosphoric diester hydrolase activity;GO:0016787//hydrolase activity;GO:0030552//cAMP binding;GO:0044325//transmembrane transporter binding;GO:0046872//metal ion binding;GO:0051117//ATPase binding;GO:0097110//scaffold protein binding;GO:1901363//heterocyclic compound …	GO:0007165//signal transduction;GO:0032729//positive regulation of interferon-gamma production;GO:0032743//positive regulation of interleukin-2 production;GO:0032754//positive regulation of interleukin-5 production;GO:0043951//negative regulation of cAMP-mediated signaling;GO:0050852//T cell receptor signaling pathway;GO:0086004//regulation of cardiac muscle cell contraction	-	protein_coding
Myocyte	ENSGALG00010008296	PALLD	0.782	0.498	13.171760830318	4.23975541169216	1.63539527686481	0	0	PALLD	palladin, cytoskeletal associated protein [Source:HGNC Symbol;Acc:HGNC:17068]	-	-	-	-	GO:0001725//stress fiber;GO:0005634//nucleus;GO:0005739//mitochondrion;GO:0005829//cytosol;GO:0005856//cytoskeleton;GO:0005884//actin filament;GO:0005886//plasma membrane;GO:0005925//focal adhesion;GO:0015629//actin cytoskeleton;GO:0030018//Z disc;GO:0030027//lamellipodium	-	GO:0003334//keratinocyte development;GO:0003382//epithelial cell morphogenesis;GO:0030036//actin cytoskeleton organization	-	protein_coding
Myocyte	ENSGALG00010021609	ENSGALG00010021609	0.726	0.225	9.07717770480141	2.94569922700908	1.62363367110222	0	0	ENSGALG00010021609	castor zinc finger 1 [Source:HGNC Symbol;Acc:HGNC:26002]	-	-	-	-	-	-	GO:0006355//regulation of transcription, DNA-templated	-	protein_coding
Myocyte	ENSGALG00010024024	AGL	0.795	0.438	8.84663903283083	2.88620341853114	1.61595647438557	0	0	AGL	amylo-alpha-1, 6-glucosidase, 4-alpha-glucanotransferase [Source:HGNC Symbol;Acc:HGNC:321]	Metabolism;Metabolism	Global and overview maps;Carbohydrate metabolism	ko01100//Metabolic pathways;ko00500//Starch and sucrose metabolism	K01196;K01196	GO:0005634//nucleus;GO:0005737//cytoplasm;GO:0005829//cytosol;GO:0016234//inclusion body	GO:0004133//glycogen debranching enzyme activity;GO:0004134//4-alpha-glucanotransferase activity;GO:0004135//amylo-alpha-1,6-glucosidase activity;GO:0030247//polysaccharide binding;GO:0031593//polyubiquitin modification-dependent protein binding	GO:0005975//carbohydrate metabolic process;GO:0005977//glycogen metabolic process;GO:0005978//glycogen biosynthetic process;GO:0005980//glycogen catabolic process	-	protein_coding
Myocyte	ENSGALG00010021474	PPFIBP2	0.552	0.247	4.03876110174051	1.32558482325037	1.60728382096342	0	0	PPFIBP2	PPFIA binding protein 2 [Source:HGNC Symbol;Acc:HGNC:9250]	-	-	-	-	-	GO:0005515//protein binding;GO:0042802//identical protein binding	-	-	protein_coding
Myocyte	ENSGALG00010012414	ENSGALG00010012414	0.949	0.699	20.1953070267469	6.67471507661613	1.59724192037881	0	0	ENSGALG00010012414	cardiomyopathy associated 5 [Source:HGNC Symbol;Acc:HGNC:14305]	-	-	-	-	-	GO:0005515//protein binding	-	-	protein_coding
Myocyte	ENSGALG00010015327	LARGE1	0.629	0.307	6.43904175878311	2.15950410897207	1.57614594462239	0	0	LARGE1	LARGE xylosyl- and glucuronyltransferase 1 [Source:NCBI gene (formerly Entrezgene);Acc:418062]	Metabolism;Metabolism	Global and overview maps;Glycan biosynthesis and metabolism	ko01100//Metabolic pathways;ko00515//Mannose type O-glycan biosynthesis	K09668;K09668	GO:0000139//Golgi membrane;GO:0005794//Golgi apparatus;GO:0005886//plasma membrane;GO:0031594//neuromuscular junction;GO:0032991//protein-containing complex;GO:0043231//intracellular membrane-bounded organelle	GO:0015020//glucuronosyltransferase activity;GO:0016757//glycosyltransferase activity;GO:0016758//hexosyltransferase activity;GO:0030145//manganese ion binding;GO:0042285//xylosyltransferase activity	GO:0001568//blood vessel development;GO:0001662//behavioral fear response;GO:0001764//neuron migration;GO:0006468//protein phosphorylation;GO:0006486//protein glycosylation;GO:0006493//protein O-linked glycosylation;GO:0006517//protein deglycosylation;GO:0006612//protein targeting to membrane;GO:0006833//water transport;GO:0006886//intracellular protein transport;GO:0006941//striated muscle contr…	-	protein_coding
Myocyte	ENSGALG00010004312	PDLIM5	0.772	0.404	9.10911434089147	3.07723467805049	1.56567631918294	0	0	PDLIM5	PDZ and LIM domain 5 [Source:NCBI gene (formerly Entrezgene);Acc:422699]	-	-	-	-	-	GO:0005515//protein binding	-	-	protein_coding
Myocyte	ENSGALG00010020350	PDZRN3	0.712	0.44	12.3140158001916	4.19831593666876	1.55241868156536	0	0	PDZRN3	PDZ domain containing ring finger 3 [Source:HGNC Symbol;Acc:HGNC:17704]	-	-	-	-	GO:0031594//neuromuscular junction	GO:0004842//ubiquitin-protein transferase activity;GO:0005515//protein binding;GO:0008270//zinc ion binding;GO:0061630//ubiquitin protein ligase activity	GO:0007528//neuromuscular junction development;GO:0016567//protein ubiquitination	-	protein_coding
Myocyte	ENSGALG00010013099	SIM2	0.711	0.311	7.19086398802884	2.45507932346039	1.55039548335568	0	0	SIM2	SIM bHLH transcription factor 2 [Source:HGNC Symbol;Acc:HGNC:10883]	-	-	-	-	GO:0005634//nucleus;GO:0005654//nucleoplasm;GO:0016604//nuclear body	GO:0003677//DNA binding;GO:0003700//DNA-binding transcription factor activity;GO:0005515//protein binding;GO:0046982//protein heterodimerization activity;GO:0046983//protein dimerization activity	GO:0000122//negative regulation of transcription by RNA polymerase II;GO:0006355//regulation of transcription, DNA-templated;GO:0009880//embryonic pattern specification;GO:0030324//lung development;GO:0045892//negative regulation of transcription, DNA-templated	bHLH	protein_coding
Myocyte	ENSGALG00010016370	TMEM255A	0.576	0.26	3.99400270755113	1.36827705369763	1.54547492886701	0	0	TMEM255A	transmembrane protein 255A [Source:HGNC Symbol;Acc:HGNC:26086]	-	-	-	-	GO:0016020//membrane	-	GO:0009617//response to bacterium	-	protein_coding
Myocyte	ENSGALG00010008168	CAVIN4	0.711	0.342	5.58228275214453	1.91818175160142	1.54111577611338	0	0	CAVIN4	caveolae associated protein 4 [Source:HGNC Symbol;Acc:HGNC:33742]	-	-	-	-	GO:0005886//plasma membrane;GO:0005901//caveola	-	GO:0010468//regulation of gene expression	-	protein_coding
Myocyte	ENSGALG00010011196	ENSGALG00010011196	0.45	0.159	2.14818897960765	0.743409590177958	1.53089171051248	0	0	ENSGALG00010011196	-	-	-	-	-	-	-	-	-	lncRNA
Myocyte	ENSGALG00010018848	MEF2A	0.875	0.585	11.8999701536252	4.20714480730822	1.50004457436693	0	0	MEF2A	myocyte enhancer factor 2A [Source:NCBI gene (formerly Entrezgene);Acc:395670]	Environmental Information Processing	Signal transduction	ko04371//Apelin signaling pathway	K09260	GO:0000785//chromatin;GO:0005634//nucleus;GO:0005654//nucleoplasm;GO:0005667//transcription regulator complex;GO:0005829//cytosol	GO:0000977//RNA polymerase II transcription regulatory region sequence-specific DNA binding;GO:0000978//RNA polymerase II cis-regulatory region sequence-specific DNA binding;GO:0000981//DNA-binding transcription factor activity, RNA polymerase II-specific;GO:0001228//DNA-binding transcription activator activity, RNA polymerase II-specific;GO:0003677//DNA binding;GO:0003682//chromatin binding;GO:0…	GO:0000002//mitochondrial genome maintenance;GO:0000122//negative regulation of transcription by RNA polymerase II;GO:0000165//MAPK cascade;GO:0006351//transcription, DNA-templated;GO:0006355//regulation of transcription, DNA-templated;GO:0007507//heart development;GO:0010613//positive regulation of cardiac muscle hypertrophy;GO:0010628//positive regulation of gene expression;GO:0045893//positive…	SRF	protein_coding
Myocyte	ENSGALG00010002024	KLHL31	0.8	0.4	7.08913773733887	2.50810056509952	1.49901496516005	0	0	KLHL31	kelch like family member 31 [Source:HGNC Symbol;Acc:HGNC:21353]	-	-	-	-	GO:0005634//nucleus;GO:0005737//cytoplasm	GO:0005515//protein binding	GO:0001933//negative regulation of protein phosphorylation;GO:0046329//negative regulation of JNK cascade	-	protein_coding
Myocyte	ENSGALG00010005559	FILIP1L	0.781	0.454	12.8780876361363	4.59698780408756	1.48615762897597	0	0	FILIP1L	filamin A interacting protein 1 like [Source:HGNC Symbol;Acc:HGNC:24589]	-	-	-	-	-	-	-	-	protein_coding
Myocyte	ENSGALG00010026972	TNNT3	0.999	0.973	55.0951372950774	19.8804001594942	1.47057819568706	0	0	TNNT3	troponin T3, fast skeletal type [Source:HGNC Symbol;Acc:HGNC:11950]	-	-	-	-	GO:0005861//troponin complex	-	GO:0006937//regulation of muscle contraction	-	protein_coding
Myocyte	ENSGALG00010014302	ENSGALG00010014302	0.61	0.307	5.2896853166897	1.91697181742783	1.46435277176095	0	0	ENSGALG00010014302	XP_001234496.5 forkhead box protein O3 [Gallus gallus]	Cellular Processes;Environmental Information Processing;Environmental Information Processing;Cellular Processes;Human Diseases;Human Diseases;Human Diseases;Organismal Systems;Organismal Systems;Organismal Systems;Environmental Information Processing;Human Diseases;Organismal Systems;Human Diseases;Organismal Systems;Organismal Systems;Organismal Systems;Human Diseases	Cell growth and death;Signal transduction;Signal transduction;Transport and catabolism;Infectious disease: bacterial;Cancer: overview;Endocrine and metabolic disease;Immune system;Development and regeneration;Nervous system;Signal transduction;Cancer: specific types;Endocrine system;Drug resistance: antineoplastic;Aging;Aging;Aging;Cancer: specific types	ko04218//Cellular senescence;ko04068//FoxO signaling pathway;ko04151//PI3K-Akt signaling pathway;ko04137//Mitophagy - animal;ko05131//Shigellosis;ko05208//Chemical carcinogenesis - reactive oxygen species;ko04936//Alcoholic liver disease;ko04062//Chemokine signaling pathway;ko04361//Axon regeneration;ko04722//Neurotrophin signaling pathway;ko04152//AMPK signaling pathway;ko05223//Non-small cell l…	K09408;K09408;K09408;K09408;K09408;K09408;K09408;K09408;K09408;K09408;K09408;K09408;K09408;K09408;K09408;K09408;K09408;K09408	GO:0005634//nucleus;GO:0005737//cytoplasm;GO:0005739//mitochondrion;GO:0005741//mitochondrial outer membrane;GO:0005759//mitochondrial matrix;GO:0005829//cytosol;GO:0016020//membrane;GO:0032991//protein-containing complex	GO:0000976//transcription cis-regulatory region binding;GO:0000978//RNA polymerase II cis-regulatory region sequence-specific DNA binding;GO:0001227//DNA-binding transcription repressor activity, RNA polymerase II-specific;GO:0001228//DNA-binding transcription activator activity, RNA polymerase II-specific;GO:0003677//DNA binding;GO:0003700//DNA-binding transcription factor activity;GO:0031490//c…	GO:0000122//negative regulation of transcription by RNA polymerase II;GO:0001542//ovulation from ovarian follicle;GO:0001544//initiation of primordial ovarian follicle growth;GO:0001547//antral ovarian follicle growth;GO:0001556//oocyte maturation;GO:0006355//regulation of transcription, DNA-templated;GO:0006357//regulation of transcription by RNA polymerase II;GO:0006390//mitochondrial transcrip…	Fork head	protein_coding
Myocyte	ENSGALG00010022290	NEXN	0.773	0.415	7.3802550657561	2.6748832361899	1.46419	0	0	NEXN	nexilin F-actin binding protein [Source:HGNC Symbol;Acc:HGNC:29557]	-	-	-	-	GO:0005886//plasma membrane;GO:0015629//actin cytoskeleton	GO:0005515//protein binding;GO:0008307//structural constituent of muscle;GO:0051015//actin filament binding	GO:0007155//cell adhesion;GO:0007411//axon guidance;GO:0030334//regulation of cell migration;GO:0051493//regulation of cytoskeleton organization	-	protein_coding
Myocyte	ENSGALG00010012509	MICAL3	0.81	0.479	10.2736463218721	3.75321616694554	1.45274902384447	0	0	MICAL3	microtubule associated monooxygenase, calponin and LIM domain containing 3 [Source:HGNC Symbol;Acc:HGNC:24694]	-	-	-	-	GO:0005634//nucleus;GO:0005654//nucleoplasm;GO:0005737//cytoplasm;GO:0005829//cytosol;GO:0005886//plasma membrane;GO:0045171//intercellular bridge;GO:0090543//Flemming body	GO:0003779//actin binding;GO:0004497//monooxygenase activity;GO:0005515//protein binding;GO:0046872//metal ion binding;GO:0071949//FAD binding	GO:0007010//cytoskeleton organization;GO:0030042//actin filament depolymerization	-	protein_coding
Myocyte	ENSGALG00010010577	PBX1	0.695	0.424	7.16283758715287	2.64332814529142	1.43817569657308	0	0	PBX1	PBX homeobox 1 [Source:NCBI gene (formerly Entrezgene);Acc:395505]	Human Diseases;Human Diseases;Organismal Systems	Cancer: overview;Endocrine and metabolic disease;Endocrine system	ko05202//Transcriptional misregulation in cancer;ko04934//Cushing syndrome;ko04927//Cortisol synthesis and secretion	K09355;K09355;K09355	GO:0005634//nucleus;GO:0005654//nucleoplasm;GO:0005667//transcription regulator complex;GO:0005737//cytoplasm;GO:0090575//RNA polymerase II transcription regulator complex	GO:0000976//transcription cis-regulatory region binding;GO:0000977//RNA polymerase II transcription regulatory region sequence-specific DNA binding;GO:0000978//RNA polymerase II cis-regulatory region sequence-specific DNA binding;GO:0000981//DNA-binding transcription factor activity, RNA polymerase II-specific;GO:0001221//transcription coregulator binding;GO:0001222//transcription corepressor bin…	GO:0000086//G2/M transition of mitotic cell cycle;GO:0001654//eye development;GO:0001655//urogenital system development;GO:0001658//branching involved in ureteric bud morphogenesis;GO:0001779//natural killer cell differentiation;GO:0006355//regulation of transcription, DNA-templated;GO:0006357//regulation of transcription by RNA polymerase II;GO:0007420//brain development;GO:0008283//cell populat…	TF_Otx	protein_coding
Myocyte	ENSGALG00010021518	CPEB3	0.593	0.254	4.04262726301158	1.50167660496306	1.42871903755039	0	0	CPEB3	cytoplasmic polyadenylation element binding protein 3 [Source:HGNC Symbol;Acc:HGNC:21746]	Cellular Processes;Organismal Systems	Cell growth and death;Endocrine system	ko04114//Oocyte meiosis;ko04914//Progesterone-mediated oocyte maturation	K02602;K02602	GO:0005634//nucleus;GO:0005654//nucleoplasm;GO:0005737//cytoplasm;GO:0005829//cytosol;GO:0005886//plasma membrane;GO:0030014//CCR4-NOT complex;GO:0030496//midbody;GO:0043005//neuron projection	GO:0003676//nucleic acid binding;GO:0003723//RNA binding;GO:0003730//mRNA 3'-UTR binding;GO:0008135//translation factor activity, RNA binding;GO:0045182//translation regulator activity	GO:0000122//negative regulation of transcription by RNA polymerase II;GO:0006417//regulation of translation;GO:0017148//negative regulation of translation;GO:0060213//positive regulation of nuclear-transcribed mRNA poly(A) tail shortening;GO:0061158//3'-UTR-mediated mRNA destabilization;GO:0071230//cellular response to amino acid stimulus;GO:1900153//positive regulation of nuclear-transcribed mRN…	-	protein_coding
Myocyte	ENSGALG00010022751	SLC25A12	0.665	0.345	5.19551403309297	1.93117242553584	1.42778951169756	0	0	SLC25A12	solute carrier family 25 member 12 [Source:HGNC Symbol;Acc:HGNC:10982]	-	-	-	-	GO:0005739//mitochondrion;GO:0005743//mitochondrial inner membrane	GO:0005509//calcium ion binding;GO:0015172//acidic amino acid transmembrane transporter activity;GO:0042802//identical protein binding	GO:0015810//aspartate transmembrane transport;GO:0015813//L-glutamate transmembrane transport;GO:0043490//malate-aspartate shuttle;GO:0051592//response to calcium ion;GO:0055085//transmembrane transport	-	protein_coding
Myocyte	ENSGALG00010022886	PLA2G15	0.487	0.189	2.79259778728641	1.04316832066278	1.42063583684337	0	0	PLA2G15	phospholipase A2 group XV [Source:HGNC Symbol;Acc:HGNC:17163]	Cellular Processes;Metabolism	Transport and catabolism;Lipid metabolism	ko04142//Lysosome;ko00564//Glycerophospholipid metabolism	K06129;K06129	GO:0005615//extracellular space;GO:0005654//nucleoplasm;GO:0043231//intracellular membrane-bounded organelle	GO:0008270//zinc ion binding;GO:0008374//O-acyltransferase activity;GO:0008970//phospholipase A1 activity;GO:0047499//calcium-independent phospholipase A2 activity	GO:0006629//lipid metabolic process;GO:0006650//glycerophospholipid metabolic process;GO:0006658//phosphatidylserine metabolic process;GO:0006672//ceramide metabolic process;GO:0046470//phosphatidylcholine metabolic process;GO:0046471//phosphatidylglycerol metabolic process	-	protein_coding
Myocyte	ENSGALG00010021684	BIN1	0.925	0.649	16.8762144532464	6.33676445550118	1.41317303064598	0	0	BIN1	bridging integrator 1 [Source:NCBI gene (formerly Entrezgene);Acc:424228]	Cellular Processes	Transport and catabolism	ko04144//Endocytosis	K12562	GO:0005634//nucleus;GO:0005635//nuclear envelope;GO:0005737//cytoplasm;GO:0005829//cytosol;GO:0005856//cytoskeleton;GO:0005886//plasma membrane;GO:0008021//synaptic vesicle;GO:0016020//membrane;GO:0030315//T-tubule;GO:0030424//axon;GO:0030425//dendrite;GO:0031982//vesicle;GO:0043229//intracellular organelle;GO:0045202//synapse;GO:0060987//lipid tube;GO:0090571//RNA polymerase II transcription rep…	GO:0002020//protease binding;GO:0005515//protein binding;GO:0005543//phospholipid binding;GO:0019828//aspartic-type endopeptidase inhibitor activity;GO:0042802//identical protein binding;GO:0048156//tau protein binding;GO:0051015//actin filament binding;GO:0051087//chaperone binding;GO:0070063//RNA polymerase binding	GO:0000122//negative regulation of transcription by RNA polymerase II;GO:0006997//nucleus organization;GO:0008333//endosome to lysosome transport;GO:0010564//regulation of cell cycle process;GO:0030100//regulation of endocytosis;GO:0030838//positive regulation of actin filament polymerization;GO:0033292//T-tubule organization;GO:0042692//muscle cell differentiation;GO:0043065//positive regulation…	-	protein_coding
Myocyte	ENSGALG00010003274	BACH2	0.658	0.37	6.57581380106821	2.4894543200637	1.4013399055513	0	0	BACH2	BTB domain and CNC homolog 2 [Source:HGNC Symbol;Acc:HGNC:14078]	-	-	-	-	GO:0005634//nucleus;GO:0005654//nucleoplasm;GO:0005829//cytosol;GO:0090575//RNA polymerase II transcription regulator complex	GO:0000978//RNA polymerase II cis-regulatory region sequence-specific DNA binding;GO:0000981//DNA-binding transcription factor activity, RNA polymerase II-specific;GO:0001227//DNA-binding transcription repressor activity, RNA polymerase II-specific;GO:0003677//DNA binding;GO:0003700//DNA-binding transcription factor activity;GO:0005515//protein binding;GO:1990837//sequence-specific double-strande…	GO:0000122//negative regulation of transcription by RNA polymerase II;GO:0006355//regulation of transcription, DNA-templated;GO:0006357//regulation of transcription by RNA polymerase II;GO:0051170//import into nucleus;GO:0090721//primary adaptive immune response involving T cells and B cells	-	protein_coding
Myocyte	ENSGALG00010014614	GHR	0.884	0.602	21.1282768618344	7.99962577121394	1.40117069532288	0	0	GHR	growth hormone receptor [Source:NCBI gene (formerly Entrezgene);Acc:408184]	Environmental Information Processing;Environmental Information Processing	Signaling molecules and interaction;Signaling molecules and interaction	ko04080//Neuroactive ligand-receptor interaction;ko04060//Cytokine-cytokine receptor interaction	K05080;K05080	GO:0005615//extracellular space;GO:0005829//cytosol;GO:0005886//plasma membrane;GO:0009897//external side of plasma membrane;GO:0009986//cell surface;GO:0016020//membrane;GO:0036464//cytoplasmic ribonucleoprotein granule;GO:0043235//receptor complex;GO:0070195//growth hormone receptor complex	GO:0004896//cytokine receptor activity;GO:0004903//growth hormone receptor activity;GO:0005515//protein binding;GO:0017046//peptide hormone binding;GO:0019838//growth factor binding;GO:0019955//cytokine binding;GO:0042802//identical protein binding;GO:0042803//protein homodimerization activity	GO:0006897//endocytosis;GO:0019221//cytokine-mediated signaling pathway;GO:0032870//cellular response to hormone stimulus;GO:0040018//positive regulation of multicellular organism growth;GO:0042445//hormone metabolic process;GO:0046427//positive regulation of receptor signaling pathway via JAK-STAT;GO:0048009//insulin-like growth factor receptor signaling pathway;GO:0050731//positive regulation o…	-	protein_coding
Myocyte	ENSGALG00010022253	ALPK3	0.63	0.288	4.1805783882289	1.59208158761221	1.39278828482719	0	0	ALPK3	alpha kinase 3 [Source:HGNC Symbol;Acc:HGNC:17574]	-	-	-	-	-	GO:0004674//protein serine/threonine kinase activity;GO:0005524//ATP binding	GO:0006468//protein phosphorylation	-	protein_coding
Myocyte	ENSGALG00010019335	HIPK3	0.692	0.416	6.81167090112586	2.59424042103725	1.39269654693249	0	0	HIPK3	homeodomain interacting protein kinase 3 [Source:NCBI gene (formerly Entrezgene);Acc:421597]	Cellular Processes	Cell growth and death	ko04218//Cellular senescence	K08826	GO:0005829//cytosol;GO:0005886//plasma membrane;GO:0016604//nuclear body	GO:0004672//protein kinase activity;GO:0004674//protein serine/threonine kinase activity;GO:0005524//ATP binding	GO:0006468//protein phosphorylation;GO:0009299//mRNA transcription;GO:0043066//negative regulation of apoptotic process	-	protein_coding
Myocyte	ENSGALG00010009679	ANK3	0.849	0.462	11.9723744519836	4.56467409218252	1.39112554316024	0	0	ANK3	ankyrin 3 [Source:NCBI gene (formerly Entrezgene);Acc:396309]	Human Diseases;Organismal Systems	Cancer: overview;Immune system	ko05205//Proteoglycans in cancer;ko04624//Toll and Imd signaling pathway	K10380;K10380	GO:0005886//plasma membrane;GO:0005923//bicellular tight junction;GO:0009925//basal plasma membrane;GO:0016323//basolateral plasma membrane;GO:0016328//lateral plasma membrane;GO:0042383//sarcolemma;GO:0043194//axon initial segment	GO:0005200//structural constituent of cytoskeleton;GO:0005515//protein binding	GO:0000281//mitotic cytokinesis;GO:0007009//plasma membrane organization;GO:0007165//signal transduction;GO:0043001//Golgi to plasma membrane protein transport;GO:0045184//establishment of protein localization;GO:0071709//membrane assembly;GO:0072659//protein localization to plasma membrane;GO:0072660//maintenance of protein location in plasma membrane	-	protein_coding
Myocyte	ENSGALG00010029440	FOXK2	0.69	0.384	6.03861140459125	2.31086241808449	1.38578546740429	0	0	FOXK2	forkhead box K2 [Source:NCBI gene (formerly Entrezgene);Acc:427798]	-	-	-	-	GO:0005634//nucleus;GO:0005654//nucleoplasm;GO:0005737//cytoplasm;GO:0005739//mitochondrion;GO:0043231//intracellular membrane-bounded organelle	GO:0000287//magnesium ion binding;GO:0000976//transcription cis-regulatory region binding;GO:0000978//RNA polymerase II cis-regulatory region sequence-specific DNA binding;GO:0001227//DNA-binding transcription repressor activity, RNA polymerase II-specific;GO:0001228//DNA-binding transcription activator activity, RNA polymerase II-specific;GO:0003700//DNA-binding transcription factor activity;GO:…	GO:0001678//cellular glucose homeostasis;GO:0006355//regulation of transcription, DNA-templated;GO:0010507//negative regulation of autophagy;GO:0010906//regulation of glucose metabolic process;GO:0042594//response to starvation;GO:0045892//negative regulation of transcription, DNA-templated;GO:0045893//positive regulation of transcription, DNA-templated;GO:0045944//positive regulation of transcri…	Fork head	protein_coding
Myocyte	ENSGALG00010029205	CACNG1	0.72	0.38	5.68033065988802	2.2608299614399	1.32912242335027	0	0	CACNG1	calcium voltage-gated channel auxiliary subunit gamma 1 [Source:NCBI gene (formerly Entrezgene);Acc:417428]	Environmental Information Processing;Organismal Systems;Organismal Systems	Signal transduction;Circulatory system;Circulatory system	ko04010//MAPK signaling pathway;ko04261//Adrenergic signaling in cardiomyocytes;ko04260//Cardiac muscle contraction	K04866;K04866;K04866	GO:0005886//plasma membrane;GO:0005891//voltage-gated calcium channel complex;GO:0016020//membrane;GO:0042383//sarcolemma;GO:1990454//L-type voltage-gated calcium channel complex	GO:0005244//voltage-gated ion channel activity;GO:0005245//voltage-gated calcium channel activity;GO:0005246//calcium channel regulator activity;GO:0005262//calcium channel activity	GO:0006811//ion transport;GO:0006816//calcium ion transport;GO:0034765//regulation of ion transmembrane transport;GO:0051649//establishment of localization in cell;GO:0070296//sarcoplasmic reticulum calcium ion transport;GO:0070588//calcium ion transmembrane transport;GO:1902514//regulation of calcium ion transmembrane transport via high voltage-gated calcium channel	-	protein_coding
Myocyte	ENSGALG00010011170	RBM24	0.902	0.497	16.2092899706012	6.50272236459273	1.31770516266502	0	0	RBM24	RNA binding motif protein 24 [Source:NCBI gene (formerly Entrezgene);Acc:420846]	-	-	-	-	-	GO:0003676//nucleic acid binding;GO:0003723//RNA binding	-	-	protein_coding
Myocyte	ENSGALG00010029553	MYH1C	0.897	0.666	14.4414188527294	5.93549100403965	1.28277320774492	0	0	MYH1C	myosin, heavy chain 1C, skeletal muscle (similar to human myosin, heavy chain 1, skeletal muscle, adult) [Source:NCBI gene (formerly Entrezgene);Acc:417310]	-	-	-	-	GO:0016459//myosin complex	GO:0003774//cytoskeletal motor activity;GO:0005515//protein binding;GO:0005524//ATP binding;GO:0051015//actin filament binding	-	-	protein_coding
Myocyte	ENSGALG00010021218	DPF3	0.48	0.18	2.68242940166278	1.10793753174571	1.27566366050076	0	0	DPF3	double PHD fingers 3 [Source:NCBI gene (formerly Entrezgene);Acc:395351]	Organismal Systems;Human Diseases	Environmental adaptation;Cancer: specific types	ko04714//Thermogenesis;ko05225//Hepatocellular carcinoma	K22198;K22198	GO:0005654//nucleoplasm;GO:0071565//nBAF complex	GO:0046872//metal ion binding	GO:0007399//nervous system development	zf-C2H2	protein_coding
Myocyte	ENSGALG00010015570	LIMCH1	0.788	0.42	7.81143765235972	3.23339983817593	1.27253617257465	0	0	LIMCH1	LIM and calponin homology domains 1 [Source:HGNC Symbol;Acc:HGNC:29191]	-	-	-	-	-	GO:0003779//actin binding;GO:0005515//protein binding	GO:0031032//actomyosin structure organization	-	protein_coding
Myocyte	ENSGALG00010012148	SETBP1	0.869	0.596	19.7071541445415	8.20339580746996	1.26442631166637	0	0	SETBP1	SET binding protein 1 [Source:HGNC Symbol;Acc:HGNC:15573]	-	-	-	-	GO:0005634//nucleus;GO:0005654//nucleoplasm;GO:0005829//cytosol;GO:0016604//nuclear body	GO:0003677//DNA binding	-	-	protein_coding
Myocyte	ENSGALG00010021411	MCU	0.722	0.429	7.98010222825253	3.3267892774704	1.26227674084994	0	0	MCU	mitochondrial calcium uniporter [Source:HGNC Symbol;Acc:HGNC:23526]	Environmental Information Processing;Cellular Processes;Organismal Systems	Signal transduction;Cell growth and death;Immune system	ko04020//Calcium signaling pathway;ko04218//Cellular senescence;ko04621//NOD-like receptor signaling pathway	K20858;K20858;K20858	GO:0005739//mitochondrion;GO:0005743//mitochondrial inner membrane;GO:0016020//membrane;GO:0034704//calcium channel complex;GO:1990246//uniplex complex	GO:0005262//calcium channel activity;GO:0015292//uniporter activity	GO:0006811//ion transport;GO:0006816//calcium ion transport;GO:0006851//mitochondrial calcium ion transmembrane transport;GO:0019722//calcium-mediated signaling;GO:0032024//positive regulation of insulin secretion;GO:0036444//calcium import into the mitochondrion;GO:0042593//glucose homeostasis;GO:0051259//protein complex oligomerization;GO:0051560//mitochondrial calcium ion homeostasis;GO:005156…	-	protein_coding
Myocyte	ENSGALG00010029517	MSI2	0.678	0.322	4.97722500853459	2.07558182203334	1.26182580340252	0	0	MSI2	musashi RNA binding protein 2 [Source:HGNC Symbol;Acc:HGNC:18585]	Genetic Information Processing	Translation	ko03015//mRNA surveillance pathway	K14411	GO:0005737//cytoplasm;GO:0005829//cytosol;GO:0005844//polysome;GO:0043231//intracellular membrane-bounded organelle	GO:0003676//nucleic acid binding;GO:0003723//RNA binding;GO:0003727//single-stranded RNA binding;GO:0008266//poly(U) RNA binding;GO:0042802//identical protein binding	GO:0048864//stem cell development	-	protein_coding
Myocyte	ENSGALG00010005416	PPP3CA	0.851	0.549	13.2254020411166	5.59220494764784	1.24182243987467	0	0	PPP3CA	protein phosphatase 3 catalytic subunit alpha [Source:HGNC Symbol;Acc:HGNC:9314]	Environmental Information Processing;Environmental Information Processing;Cellular Processes;Environmental Information Processing;Cellular Processes;Organismal Systems;Environmental Information Processing	Signal transduction;Signal transduction;Cell growth and death;Signal transduction;Cell growth and death;Immune system;Signal transduction	ko04020//Calcium signaling pathway;ko04010//MAPK signaling pathway;ko04218//Cellular senescence;ko04310//Wnt signaling pathway;ko04114//Oocyte meiosis;ko04625//C-type lectin receptor signaling pathway;ko04370//VEGF signaling pathway	K04348;K04348;K04348;K04348;K04348;K04348;K04348	GO:0005634//nucleus;GO:0005654//nucleoplasm;GO:0005737//cytoplasm;GO:0005739//mitochondrion;GO:0005829//cytosol;GO:0005886//plasma membrane;GO:0005955//calcineurin complex;GO:0009898//cytoplasmic side of plasma membrane;GO:0030018//Z disc;GO:0043197//dendritic spine;GO:0098685//Schaffer collateral - CA1 synapse;GO:0098978//glutamatergic synapse	GO:0004721//phosphoprotein phosphatase activity;GO:0004722//protein serine/threonine phosphatase activity;GO:0005516//calmodulin binding;GO:0016018//cyclosporin A binding;GO:0016787//hydrolase activity;GO:0019899//enzyme binding;GO:0033192//calmodulin-dependent protein phosphatase activity;GO:0046983//protein dimerization activity;GO:0051117//ATPase binding;GO:0140677//molecular function activato…	GO:0000082//G1/S transition of mitotic cell cycle;GO:0006470//protein dephosphorylation;GO:0006606//protein import into nucleus;GO:0006816//calcium ion transport;GO:0008544//epidermis development;GO:0010613//positive regulation of cardiac muscle hypertrophy;GO:0010628//positive regulation of gene expression;GO:0010629//negative regulation of gene expression;GO:0014883//transition between fast and…	-	protein_coding
Myocyte	ENSGALG00010017621	SYNE2	0.846	0.539	10.1141360954433	4.28774373388916	1.2380825088081	0	0	SYNE2	spectrin repeat containing nuclear envelope protein 2 [Source:HGNC Symbol;Acc:HGNC:17084]	-	-	-	-	GO:0005634//nucleus;GO:0005635//nuclear envelope;GO:0005737//cytoplasm;GO:0005739//mitochondrion;GO:0005925//focal adhesion;GO:0016020//membrane;GO:0016529//sarcoplasmic reticulum;GO:0030016//myofibril;GO:0030018//Z disc;GO:0031258//lamellipodium membrane;GO:0031527//filopodium membrane;GO:0031965//nuclear membrane;GO:0031981//nuclear lumen;GO:0034993//meiotic nuclear membrane microtubule tetheri…	GO:0003779//actin binding;GO:0005515//protein binding;GO:0140444//cytoskeleton-nuclear membrane anchor activity	GO:0007097//nuclear migration;GO:0021817//nucleokinesis involved in cell motility in cerebral cortex radial glia guided migration;GO:0030335//positive regulation of cell migration;GO:0031022//nuclear migration along microfilament;GO:0051642//centrosome localization;GO:1902017//regulation of cilium assembly	-	protein_coding
Myocyte	ENSGALG00010024263	PHKB	0.68	0.365	4.71439791191278	2.06486698668153	1.19102468230285	0	0	PHKB	phosphorylase kinase regulatory subunit beta [Source:NCBI gene (formerly Entrezgene);Acc:415741]	Environmental Information Processing;Organismal Systems	Signal transduction;Endocrine system	ko04020//Calcium signaling pathway;ko04910//Insulin signaling pathway	K07190;K07190	GO:0005886//plasma membrane;GO:0005964//phosphorylase kinase complex;GO:0016020//membrane	GO:0005516//calmodulin binding	GO:0005975//carbohydrate metabolic process;GO:0005977//glycogen metabolic process	-	protein_coding
Myocyte	ENSGALG00010006279	HACD1	0.644	0.328	4.02486356464011	1.83908871247589	1.12994880640146	0	0	HACD1	3-hydroxyacyl-CoA dehydratase 1 [Source:HGNC Symbol;Acc:HGNC:9639]	Metabolism;Metabolism;Metabolism;Metabolism	Global and overview maps;Global and overview maps;Lipid metabolism;Lipid metabolism	ko01100//Metabolic pathways;ko01212//Fatty acid metabolism;ko01040//Biosynthesis of unsaturated fatty acids;ko00062//Fatty acid elongation	K10703;K10703;K10703;K10703	GO:0005783//endoplasmic reticulum;GO:0005789//endoplasmic reticulum membrane;GO:0016020//membrane	GO:0016829//lyase activity;GO:0018812//3-hydroxyacyl-CoA dehydratase activity	GO:0006629//lipid metabolic process;GO:0006631//fatty acid metabolic process;GO:0006633//fatty acid biosynthetic process;GO:0030148//sphingolipid biosynthetic process;GO:0030497//fatty acid elongation;GO:0042761//very long-chain fatty acid biosynthetic process	-	protein_coding
Myocyte	ENSGALG00010007529	CDH13	0.831	0.462	11.7284553084687	5.49094899953726	1.09488559973595	0	0	CDH13	cadherin 13 [Source:NCBI gene (formerly Entrezgene);Acc:414849]	-	-	-	-	GO:0005615//extracellular space;GO:0005737//cytoplasm;GO:0005886//plasma membrane;GO:0005901//caveola;GO:0005912//adherens junction;GO:0009897//external side of plasma membrane;GO:0009986//cell surface;GO:0016020//membrane;GO:0016342//catenin complex;GO:0043005//neuron projection;GO:0099512//supramolecular fiber	GO:0005509//calcium ion binding;GO:0030169//low-density lipoprotein particle binding;GO:0042802//identical protein binding;GO:0045296//cadherin binding;GO:0046872//metal ion binding;GO:0055100//adiponectin binding;GO:0071813//lipoprotein particle binding	GO:0000902//cell morphogenesis;GO:0001938//positive regulation of endothelial cell proliferation;GO:0001954//positive regulation of cell-matrix adhesion;GO:0002040//sprouting angiogenesis;GO:0007043//cell-cell junction assembly;GO:0007155//cell adhesion;GO:0007156//homophilic cell adhesion via plasma membrane adhesion molecules;GO:0007162//negative regulation of cell adhesion;GO:0007266//Rho prot…	-	protein_coding
Myocyte	ENSGALG00010013146	TNRC6B	0.803	0.583	9.35002501724533	4.50401219772679	1.05375949061178	0	0	TNRC6B	trinucleotide repeat containing adaptor 6B [Source:HGNC Symbol;Acc:HGNC:29190]	-	-	-	-	-	GO:0003676//nucleic acid binding	GO:0031047//gene silencing by RNA;GO:0035278//miRNA mediated inhibition of translation;GO:0060213//positive regulation of nuclear-transcribed mRNA poly(A) tail shortening;GO:1900153//positive regulation of nuclear-transcribed mRNA catabolic process, deadenylation-dependent decay	-	protein_coding
Myocyte	ENSGALG00010012730	CAP2	0.597	0.267	4.71210522850946	2.27989366946068	1.04740521610818	0	0	CAP2	cyclase associated actin cytoskeleton regulatory protein 2 [Source:NCBI gene (formerly Entrezgene);Acc:420847]	-	-	-	-	GO:0005737//cytoplasm;GO:0005886//plasma membrane;GO:0014069//postsynaptic density	GO:0003779//actin binding;GO:0008179//adenylate cyclase binding;GO:0042802//identical protein binding	GO:0000902//cell morphogenesis;GO:0007010//cytoskeleton organization;GO:0007015//actin filament organization;GO:0019933//cAMP-mediated signaling;GO:0099140//presynaptic actin cytoskeleton organization	-	protein_coding
Myocyte	ENSGALG00010000588	ENSGALG00010000588	1	1	827.918653425338	444.489586115129	0.897339404935611	0	0	ENSGALG00010000588	-	-	-	-	-	-	-	-	-	lncRNA
Myocyte	ENSGALG00010026893	FKBP5	0.885	0.737	16.9936275430963	9.20730566494032	0.884142903007497	0	0	FKBP5	FK506 binding protein 5 [Source:NCBI gene (formerly Entrezgene);Acc:421186]	Organismal Systems	Endocrine system	ko04915//Estrogen signaling pathway	K09571	GO:0005654//nucleoplasm	GO:0003755//peptidyl-prolyl cis-trans isomerase activity;GO:0005515//protein binding;GO:0016853//isomerase activity;GO:0031072//heat shock protein binding	GO:0009617//response to bacterium;GO:0061077//chaperone-mediated protein folding	-	protein_coding
Myocyte	ENSGALG00010005245	KIAA1217	0.773	0.419	10.3639726229299	5.95737523704789	0.798828371614911	0	0	KIAA1217	KIAA1217 [Source:HGNC Symbol;Acc:HGNC:25428]	-	-	-	-	GO:0005813//centrosome	-	-	-	protein_coding
Myocyte	ENSGALG00010002374	DST	0.929	0.724	18.4051951259366	11.1509130714782	0.72295119744627	0	0	DST	dystonin [Source:HGNC Symbol;Acc:HGNC:1090]	-	-	-	-	GO:0005856//cytoskeleton	GO:0005509//calcium ion binding;GO:0005515//protein binding;GO:0008017//microtubule binding	GO:0045104//intermediate filament cytoskeleton organization	-	protein_coding
Myocyte	ENSGALG00010011505	MYL1	0.995	0.975	35.1435390150455	21.4394769828683	0.712989768936876	0	0	MYL1	myosin, light chain 1, alkali; skeletal, fast [Source:NCBI gene (formerly Entrezgene);Acc:396470]	-	-	-	-	GO:0030016//myofibril	GO:0005509//calcium ion binding;GO:0008307//structural constituent of muscle	GO:0006936//muscle contraction	-	protein_coding
Myocyte	ENSGALG00010029305	SMTNL2	0.504	0.233	3.92047584168581	1.24074523007755	1.65982186149782	4.57615835028418e-307	1.32484360399077e-302	SMTNL2	smoothelin like 2 [Source:HGNC Symbol;Acc:HGNC:24764]	-	-	-	-	GO:0005815//microtubule organizing center;GO:0031941//filamentous actin	GO:0005515//protein binding	GO:0030036//actin cytoskeleton organization	-	protein_coding
Myocyte	ENSGALG00010007852	SLC20A2	0.587	0.305	4.29071099826815	1.62787749320473	1.39822459843522	7.98222315069298e-303	2.31093342435712e-298	SLC20A2	solute carrier family 20 member 2 [Source:NCBI gene (formerly Entrezgene);Acc:422493]	-	-	-	-	GO:0005886//plasma membrane;GO:0016020//membrane;GO:0110165//cellular anatomical entity	GO:0001618//virus receptor activity;GO:0005315//inorganic phosphate transmembrane transporter activity;GO:0005436//sodium:phosphate symporter activity;GO:0015293//symporter activity	GO:0006817//phosphate ion transport;GO:0035435//phosphate ion transmembrane transport;GO:0035725//sodium ion transmembrane transport;GO:0046718//viral entry into host cell;GO:0055085//transmembrane transport	-	protein_coding
Myocyte	ENSGALG00010021169	CAMK2G	0.613	0.307	3.81958661169442	1.73930156361562	1.13490841421343	7.11063841136e-299	2.05860092647283e-294	CAMK2G	calcium/calmodulin dependent protein kinase II gamma [Source:HGNC Symbol;Acc:HGNC:1463]	Environmental Information Processing;Environmental Information Processing;Cellular Processes;Organismal Systems;Cellular Processes;Organismal Systems;Organismal Systems;Environmental Information Processing	Signal transduction;Signal transduction;Cell growth and death;Circulatory system;Cell growth and death;Endocrine system;Endocrine system;Signal transduction	ko04020//Calcium signaling pathway;ko04310//Wnt signaling pathway;ko04217//Necroptosis;ko04261//Adrenergic signaling in cardiomyocytes;ko04114//Oocyte meiosis;ko04916//Melanogenesis;ko04912//GnRH signaling pathway;ko04012//ErbB signaling pathway	K04515;K04515;K04515;K04515;K04515;K04515;K04515;K04515	-	GO:0004672//protein kinase activity;GO:0004683//calmodulin-dependent protein kinase activity;GO:0005516//calmodulin binding;GO:0005524//ATP binding	GO:0006468//protein phosphorylation	-	protein_coding
Myocyte	ENSGALG00010013281	BIRC8	0.373	0.119	1.69866163328243	0.525193820651345	1.69347665504356	1.88502657251754e-296	5.45734043009553e-292	BIRC8	baculoviral IAP repeat containing 8 [Source:NCBI gene (formerly Entrezgene);Acc:395280]	Cellular Processes;Organismal Systems;Cellular Processes;Genetic Information Processing;Cellular Processes	Cellular community - eukaryotes;Immune system;Cell growth and death;Folding, sorting and degradation;Cell growth and death	ko04510//Focal adhesion;ko04621//NOD-like receptor signaling pathway;ko04217//Necroptosis;ko04120//Ubiquitin mediated proteolysis;ko04210//Apoptosis	K04725;K04725;K04725;K04725;K04725	GO:0005634//nucleus;GO:0005737//cytoplasm	GO:0004842//ubiquitin-protein transferase activity;GO:0042802//identical protein binding;GO:0043027//cysteine-type endopeptidase inhibitor activity involved in apoptotic process;GO:0061630//ubiquitin protein ligase activity;GO:0120283//protein serine/threonine kinase binding	GO:0006974//cellular response to DNA damage stimulus;GO:0010804//negative regulation of tumor necrosis factor-mediated signaling pathway;GO:0031398//positive regulation of protein ubiquitination;GO:0032481//positive regulation of type I interferon production;GO:0042981//regulation of apoptotic process;GO:0043066//negative regulation of apoptotic process;GO:0043123//positive regulation of I-kappaB…	-	protein_coding
Myocyte	ENSGALG00010022850	ULK1	0.353	0.109	1.94737292236089	0.486048407541015	2.00235727697032	1.66829039326684e-295	4.82986751754683e-291	ULK1	unc-51 like autophagy activating kinase 1 [Source:HGNC Symbol;Acc:HGNC:12558]	Environmental Information Processing;Cellular Processes;Cellular Processes	Signal transduction;Transport and catabolism;Transport and catabolism	ko04150//mTOR signaling pathway;ko04140//Autophagy - animal;ko04137//Mitophagy - animal	K21357;K21357;K21357	GO:0000407//phagophore assembly site;GO:0000421//autophagosome membrane;GO:0005737//cytoplasm;GO:0005776//autophagosome;GO:0005829//cytosol;GO:0034045//phagophore assembly site membrane;GO:1903349//omegasome membrane;GO:1990316//Atg1/ULK1 kinase complex	GO:0000166//nucleotide binding;GO:0004672//protein kinase activity;GO:0004674//protein serine/threonine kinase activity;GO:0005524//ATP binding;GO:0031267//small GTPase binding;GO:0042802//identical protein binding;GO:0044877//protein-containing complex binding;GO:0051020//GTPase binding	GO:0000045//autophagosome assembly;GO:0006468//protein phosphorylation;GO:0006914//autophagy;GO:0008104//protein localization;GO:0008285//negative regulation of cell population proliferation;GO:0010508//positive regulation of autophagy;GO:0016236//macroautophagy;GO:0016241//regulation of macroautophagy;GO:0018105//peptidyl-serine phosphorylation;GO:0018107//peptidyl-threonine phosphorylation;GO:0…	-	protein_coding
Myocyte	ENSGALG00010017820	FLRT2	0.589	0.285	4.53282453188679	2.16003062601779	1.06935854699073	2.54526173099572e-292	7.3687872374057e-288	FLRT2	fibronectin leucine rich transmembrane protein 2 [Source:HGNC Symbol;Acc:HGNC:3761]	-	-	-	-	GO:0005615//extracellular space;GO:0005886//plasma membrane;GO:0005911//cell-cell junction;GO:0005925//focal adhesion;GO:0016020//membrane	GO:0005104//fibroblast growth factor receptor binding;GO:0005515//protein binding;GO:0045499//chemorepellent activity	GO:0003007//heart morphogenesis;GO:0007411//axon guidance;GO:0008543//fibroblast growth factor receptor signaling pathway;GO:0050919//negative chemotaxis;GO:0051965//positive regulation of synapse assembly;GO:0061343//cell adhesion involved in heart morphogenesis;GO:0071711//basement membrane organization;GO:2001222//regulation of neuron migration	-	protein_coding
Myocyte	ENSGALG00010022024	MICAL2	0.478	0.209	5.03529356887364	1.38124838705603	1.86610311322363	2.63207501170756e-291	7.62012036639455e-287	MICAL2	microtubule associated monooxygenase, calponin and LIM domain containing 2 [Source:HGNC Symbol;Acc:HGNC:24693]	-	-	-	-	-	GO:0005515//protein binding;GO:0071949//FAD binding	-	-	protein_coding
Myocyte	ENSGALG00010026090	USP2	0.305	0.078	1.2193810813962	0.3308269961379	1.8820001967807	2.745559550253e-291	7.94866945393746e-287	USP2	ubiquitin specific peptidase 2 [Source:NCBI gene (formerly Entrezgene);Acc:395766]	-	-	-	-	GO:0005737//cytoplasm	GO:0004843//thiol-dependent deubiquitinase;GO:0030332//cyclin binding;GO:0031625//ubiquitin protein ligase binding;GO:0042802//identical protein binding	GO:0000122//negative regulation of transcription by RNA polymerase II;GO:0006511//ubiquitin-dependent protein catabolic process;GO:0016579//protein deubiquitination;GO:0032922//circadian regulation of gene expression;GO:0043153//entrainment of circadian clock by photoperiod;GO:0045475//locomotor rhythm;GO:0045931//positive regulation of mitotic cell cycle;GO:0048512//circadian behavior;GO:0050821…	-	protein_coding
Myocyte	ENSGALG00010001890	KLHL34	0.367	0.119	2.17194713676033	0.612872913696164	1.8253291391707	4.24028421380883e-290	1.22760468273979e-285	KLHL34	kelch like family member 34 [Source:HGNC Symbol;Acc:HGNC:26634]	-	-	-	-	-	GO:0005515//protein binding	-	-	protein_coding
Myocyte	ENSGALG00010013365	CEP85	0.286	0.07	1.17252438054359	0.280813619731899	2.06193310675539	7.04814788999543e-287	2.04050929563258e-282	CEP85	centrosomal protein 85 [Source:HGNC Symbol;Acc:HGNC:25309]	-	-	-	-	GO:0000242//pericentriolar material;GO:0000922//spindle pole;GO:0005730//nucleolus;GO:0005794//Golgi apparatus;GO:0005813//centrosome;GO:0005829//cytosol	-	GO:0006469//negative regulation of protein kinase activity;GO:0046602//regulation of mitotic centrosome separation	-	protein_coding
Myocyte	ENSGALG00010007433	RNF144B	0.415	0.147	2.15903312961984	0.827848819716897	1.38294614670746	1.16934456936814e-284	3.3853694627777e-280	RNF144B	ring finger protein 144B [Source:HGNC Symbol;Acc:HGNC:21578]	-	-	-	-	GO:0000151//ubiquitin ligase complex;GO:0005737//cytoplasm;GO:0031966//mitochondrial membrane	GO:0004842//ubiquitin-protein transferase activity;GO:0016740//transferase activity;GO:0031624//ubiquitin conjugating enzyme binding;GO:0046872//metal ion binding;GO:0061630//ubiquitin protein ligase activity	GO:0000209//protein polyubiquitination;GO:0006511//ubiquitin-dependent protein catabolic process;GO:0016567//protein ubiquitination;GO:0019538//protein metabolic process;GO:0032436//positive regulation of proteasomal ubiquitin-dependent protein catabolic process;GO:0043066//negative regulation of apoptotic process	-	protein_coding
Myocyte	ENSGALG00010004006	NKAIN3	0.254	0.055	2.44451818029449	0.441030203751077	2.47060076836608	4.14597896145745e-282	1.20030236913155e-277	NKAIN3	sodium/potassium transporting ATPase interacting 3 [Source:HGNC Symbol;Acc:HGNC:26829]	-	-	-	-	GO:0005886//plasma membrane;GO:0016020//membrane	-	GO:0002028//regulation of sodium ion transport	-	protein_coding
Myocyte	ENSGALG00010010528	GPD2	0.414	0.153	2.15019033875783	0.715791384524702	1.58685329118519	6.3869814449991e-279	1.84909499814169e-274	GPD2	glycerol-3-phosphate dehydrogenase 2 [Source:HGNC Symbol;Acc:HGNC:4456]	Metabolism	Lipid metabolism	ko00564//Glycerophospholipid metabolism	K00111	GO:0005739//mitochondrion;GO:0009331//glycerol-3-phosphate dehydrogenase complex	GO:0004368//glycerol-3-phosphate dehydrogenase (quinone) activity;GO:0005509//calcium ion binding;GO:0016491//oxidoreductase activity;GO:0046872//metal ion binding;GO:0052590//sn-glycerol-3-phosphate:ubiquinone oxidoreductase activity;GO:0052591//sn-glycerol-3-phosphate:ubiquinone-8 oxidoreductase activity	GO:0006072//glycerol-3-phosphate metabolic process;GO:0071704//organic substance metabolic process	-	protein_coding
Myocyte	ENSGALG00010000574	ENSGALG00010000574	0.305	0.081	1.17575312493797	0.335549609653746	1.80898718268335	2.23881247895837e-278	6.48158600783237e-274	ENSGALG00010000574	XP_040511082.1 EH domain-binding protein 1-like protein 1 isoform X2 [Gallus gallus]	-	-	-	-	-	GO:0005515//protein binding	-	-	protein_coding
Myocyte	ENSGALG00010004935	SVIL	0.729	0.483	7.93134375281723	3.74303284695604	1.08335760384559	5.26285010355394e-278	1.5236477334799e-273	SVIL	supervillin [Source:HGNC Symbol;Acc:HGNC:11480]	-	-	-	-	GO:0005634//nucleus;GO:0005737//cytoplasm;GO:0005829//cytosol;GO:0005886//plasma membrane;GO:0015629//actin cytoskeleton;GO:0043034//costamere	GO:0003779//actin binding;GO:0051015//actin filament binding	GO:0007010//cytoskeleton organization;GO:0007519//skeletal muscle tissue development	-	protein_coding
Myocyte	ENSGALG00010022792	DDB2	0.283	0.071	1.2404205332468	0.300312024893664	2.0462951642536	2.66752367749695e-275	7.72274779872142e-271	DDB2	damage specific DNA binding protein 2 [Source:NCBI gene (formerly Entrezgene);Acc:423185]	Genetic Information Processing;Cellular Processes;Genetic Information Processing	Folding, sorting and degradation;Cell growth and death;Replication and repair	ko04120//Ubiquitin mediated proteolysis;ko04115//p53 signaling pathway;ko03420//Nucleotide excision repair	K10140;K10140;K10140	GO:0005634//nucleus;GO:0080008//Cul4-RING E3 ubiquitin ligase complex	GO:0003684//damaged DNA binding;GO:0005515//protein binding	GO:0006281//DNA repair	-	protein_coding
Myocyte	ENSGALG00010015921	SNX21	0.326	0.096	1.30193830326335	0.399488297095994	1.70443593763883	1.78067819742425e-273	5.15524144936294e-269	SNX21	sorting nexin family member 21 [Source:HGNC Symbol;Acc:HGNC:16154]	-	-	-	-	GO:0031901//early endosome membrane	GO:0005546//phosphatidylinositol-4,5-bisphosphate binding;GO:0032266//phosphatidylinositol-3-phosphate binding;GO:0035091//phosphatidylinositol binding	GO:0015031//protein transport	-	protein_coding
Myocyte	ENSGALG00010018829	PTPN4	0.661	0.387	5.87984	2.77568580137924	1.08293244882071	2.87277045330162e-273	8.31695773935352e-269	PTPN4	protein tyrosine phosphatase non-receptor type 4 [Source:HGNC Symbol;Acc:HGNC:9656]	-	-	-	-	GO:0005737//cytoplasm;GO:0005856//cytoskeleton;GO:0009898//cytoplasmic side of plasma membrane;GO:0016020//membrane	GO:0004725//protein tyrosine phosphatase activity;GO:0004726//non-membrane spanning protein tyrosine phosphatase activity;GO:0005515//protein binding;GO:0008092//cytoskeletal protein binding;GO:0016791//phosphatase activity;GO:0035254//glutamate receptor binding	GO:0006470//protein dephosphorylation;GO:0016311//dephosphorylation;GO:0018108//peptidyl-tyrosine phosphorylation	-	protein_coding
Myocyte	ENSGALG00010000281	OSBP2	0.259	0.061	1.10076578375129	0.236286845175508	2.21989631372336	2.96948330699098e-266	8.59695112206958e-262	OSBP2	oxysterol binding protein 2 [Source:HGNC Symbol;Acc:HGNC:8504]	-	-	-	-	-	GO:0008289//lipid binding;GO:0015485//cholesterol binding	-	-	protein_coding
Myocyte	ENSGALG00010028314	MEF2D	0.593	0.301	3.65075900513687	1.75990872640611	1.05269582758908	1.21326726576001e-260	3.51253006110182e-256	MEF2D	myocyte enhancer factor 2D [Source:NCBI gene (formerly Entrezgene);Acc:431059]	Environmental Information Processing	Signal transduction	ko04371//Apelin signaling pathway	K09262	GO:0005634//nucleus;GO:0005654//nucleoplasm;GO:0043231//intracellular membrane-bounded organelle	GO:0000977//RNA polymerase II transcription regulatory region sequence-specific DNA binding;GO:0000978//RNA polymerase II cis-regulatory region sequence-specific DNA binding;GO:0000981//DNA-binding transcription factor activity, RNA polymerase II-specific;GO:0003677//DNA binding;GO:0042826//histone deacetylase binding;GO:0046983//protein dimerization activity;GO:0061629//RNA polymerase II-specifi…	GO:0006351//transcription, DNA-templated;GO:0006355//regulation of transcription, DNA-templated;GO:0007507//heart development;GO:0007512//adult heart development;GO:0030154//cell differentiation;GO:0045893//positive regulation of transcription, DNA-templated;GO:0045944//positive regulation of transcription by RNA polymerase II;GO:1904707//positive regulation of vascular associated smooth muscle c…	SRF	protein_coding
Myocyte	ENSGALG00010021264	CBFB	0.529	0.277	4.41546414664332	1.59888087105801	1.46550264874963	5.13843887546764e-257	1.48762943883664e-252	CBFB	core-binding factor beta subunit [Source:NCBI gene (formerly Entrezgene);Acc:395257]	-	-	-	-	GO:0005634//nucleus;GO:0016513//core-binding factor complex	GO:0003713//transcription coactivator activity;GO:0043565//sequence-specific DNA binding	GO:0000122//negative regulation of transcription by RNA polymerase II;GO:0000209//protein polyubiquitination;GO:0001503//ossification;GO:0001649//osteoblast differentiation;GO:0006357//regulation of transcription by RNA polymerase II;GO:0030098//lymphocyte differentiation;GO:0030099//myeloid cell differentiation;GO:0043371//negative regulation of CD4-positive, alpha-beta T cell differentiation;GO…	CBF	protein_coding
Myocyte	ENSGALG00010015800	BVES	0.298	0.084	1.25396586009879	0.370319453855482	1.75965582533884	8.70684204501859e-257	2.52071784045333e-252	BVES	blood vessel epicardial substance [Source:NCBI gene (formerly Entrezgene);Acc:408032]	Cellular Processes	Cellular community - eukaryotes	ko04530//Tight junction	K21108	GO:0005886//plasma membrane;GO:0005901//caveola;GO:0005923//bicellular tight junction;GO:0016020//membrane;GO:0016328//lateral plasma membrane;GO:0030054//cell junction;GO:0031253//cell projection membrane;GO:0042383//sarcolemma	GO:0005198//structural molecule activity;GO:0030552//cAMP binding	GO:0001921//positive regulation of receptor recycling;GO:0002027//regulation of heart rate;GO:0002244//hematopoietic progenitor cell differentiation;GO:0002931//response to ischemia;GO:0007507//heart development;GO:0007519//skeletal muscle tissue development;GO:0008360//regulation of cell shape;GO:0016192//vesicle-mediated transport;GO:0034446//substrate adhesion-dependent cell spreading;GO:00400…	-	protein_coding
Myocyte	ENSGALG00010013265	PACS2	0.358	0.129	2.08886187147082	0.564124164739384	1.88863245314597	1.44222483877844e-256	4.17538513074747e-252	PACS2	phosphofurin acidic cluster sorting protein 2 [Source:HGNC Symbol;Acc:HGNC:23794]	-	-	-	-	GO:0005739//mitochondrion;GO:0005783//endoplasmic reticulum	-	GO:0000045//autophagosome assembly;GO:0032469//endoplasmic reticulum calcium ion homeostasis;GO:0034497//protein localization to phagophore assembly site;GO:0072659//protein localization to plasma membrane;GO:1990456//mitochondrion-endoplasmic reticulum membrane tethering	-	protein_coding
Myocyte	ENSGALG00010018121	FERMT2	0.404	0.16	2.05594988165969	0.678317726251586	1.59977199618199	2.69756727078649e-256	7.80972700565398e-252	FERMT2	FERM domain containing kindlin 2 [Source:HGNC Symbol;Acc:HGNC:15767]	-	-	-	-	GO:0001725//stress fiber;GO:0005634//nucleus;GO:0005654//nucleoplasm;GO:0005737//cytoplasm;GO:0005829//cytosol;GO:0005886//plasma membrane;GO:0005912//adherens junction;GO:0005925//focal adhesion;GO:0009898//cytoplasmic side of plasma membrane;GO:0016020//membrane;GO:0030054//cell junction;GO:0031234//extrinsic component of cytoplasmic side of plasma membrane;GO:0070161//anchoring junction	GO:0003779//actin binding;GO:0005178//integrin binding;GO:0005547//phosphatidylinositol-3,4,5-trisphosphate binding;GO:0019901//protein kinase binding;GO:0034713//type I transforming growth factor beta receptor binding;GO:0046332//SMAD binding;GO:0051015//actin filament binding	GO:0007155//cell adhesion;GO:0007160//cell-matrix adhesion;GO:0007179//transforming growth factor beta receptor signaling pathway;GO:0007229//integrin-mediated signaling pathway;GO:0010718//positive regulation of epithelial to mesenchymal transition;GO:0016055//Wnt signaling pathway;GO:0022604//regulation of cell morphogenesis;GO:0030335//positive regulation of cell migration;GO:0033622//integrin…	-	protein_coding
Myocyte	ENSGALG00010023276	ABCC8	0.259	0.062	1.2461562548498	0.526174074240979	1.24387290784884	4.19695244393426e-256	1.21505970204341e-251	ABCC8	ATP binding cassette subfamily C member 8 [Source:HGNC Symbol;Acc:HGNC:59]	Environmental Information Processing	Membrane transport	ko02010//ABC transporters	K05032	GO:0005886//plasma membrane;GO:0008282//inward rectifying potassium channel;GO:0016020//membrane	GO:0005267//potassium channel activity;GO:0005524//ATP binding;GO:0008281//sulfonylurea receptor activity;GO:0016887//ATP hydrolysis activity;GO:0019829//ATPase-coupled cation transmembrane transporter activity;GO:0043531//ADP binding;GO:0044325//transmembrane transporter binding;GO:0044877//protein-containing complex binding;GO:0140359//ABC-type transporter activity	GO:0006813//potassium ion transport;GO:0035774//positive regulation of insulin secretion involved in cellular response to glucose stimulus;GO:0046676//negative regulation of insulin secretion;GO:0055085//transmembrane transport	-	protein_coding
Myocyte	ENSGALG00010013457	SH3BGR	0.385	0.14	1.84671108933301	0.67852408678463	1.44448624442892	9.49726958918416e-254	2.74955451876471e-249	SH3BGR	SH3 domain binding glutamate rich protein [Source:HGNC Symbol;Acc:HGNC:10822]	-	-	-	-	-	-	-	-	protein_coding
Myocyte	ENSGALG00010024671	KCTD20	0.393	0.151	2.16260349374362	0.69435821441715	1.63901714016439	3.20583391390263e-253	9.28120976413951e-249	KCTD20	potassium channel tetramerization domain containing 20 [Source:HGNC Symbol;Acc:HGNC:21052]	-	-	-	-	GO:0005737//cytoplasm	GO:0005515//protein binding	GO:0042327//positive regulation of phosphorylation	-	protein_coding
Myocyte	ENSGALG00010001407	FOXP2	0.736	0.423	8.02709153410733	5.09737318057849	0.655123371614461	7.90850559158754e-253	2.28959145382051e-248	FOXP2	forkhead box P2 [Source:NCBI gene (formerly Entrezgene);Acc:769935]	-	-	-	-	-	GO:0003677//DNA binding;GO:0003700//DNA-binding transcription factor activity;GO:0042802//identical protein binding;GO:0042803//protein homodimerization activity;GO:0043565//sequence-specific DNA binding	GO:0006355//regulation of transcription, DNA-templated;GO:0021757//caudate nucleus development;GO:0021758//putamen development;GO:0021987//cerebral cortex development;GO:0045892//negative regulation of transcription, DNA-templated	Fork head	protein_coding
Myocyte	ENSGALG00010021080	TTLL7	0.32	0.103	1.74893891460395	0.466685168630163	1.90595837702065	1.11540400968287e-252	3.22920614843288e-248	TTLL7	tubulin tyrosine ligase like 7 [Source:HGNC Symbol;Acc:HGNC:26242]	-	-	-	-	-	GO:0043014//alpha-tubulin binding;GO:0048487//beta-tubulin binding;GO:0070740//tubulin-glutamic acid ligase activity	GO:0018095//protein polyglutamylation;GO:0036211//protein modification process	-	protein_coding
Myocyte	ENSGALG00010010181	ENSGALG00010010181	0.475	0.217	2.82753249541798	1.08151483075396	1.38649015544948	3.80447431497994e-250	1.10143335892984e-245	ENSGALG00010010181	-	-	-	-	-	-	-	-	-	lncRNA
Myocyte	ENSGALG00010007143	CKMT2	0.336	0.111	1.67989064371883	0.514898818463716	1.70600645585863	7.94630809425223e-249	2.30053565636696e-244	CKMT2	creatine kinase, mitochondrial 2 [Source:NCBI gene (formerly Entrezgene);Acc:396508]	Metabolism;Metabolism	Global and overview maps;Amino acid metabolism	ko01100//Metabolic pathways;ko00330//Arginine and proline metabolism	K00933;K00933	GO:0005739//mitochondrion	GO:0000166//nucleotide binding;GO:0003824//catalytic activity;GO:0004111//creatine kinase activity;GO:0005524//ATP binding;GO:0016301//kinase activity;GO:0016740//transferase activity;GO:0016772//transferase activity, transferring phosphorus-containing groups	GO:0016310//phosphorylation;GO:0046314//phosphocreatine biosynthetic process	-	protein_coding
Myocyte	ENSGALG00010029214	ENSGALG00010029214	0.282	0.08	1.48451321540544	0.33282325737043	2.15716178025244	1.88783339568057e-248	5.46546646383482e-244	ENSGALG00010029214	XP_015151573.2 protein PROCA1 [Gallus gallus]	Metabolism;Organismal Systems;Metabolism;Metabolism;Metabolism;Metabolism;Metabolism	Global and overview maps;Circulatory system;Lipid metabolism;Lipid metabolism;Lipid metabolism;Lipid metabolism;Lipid metabolism	ko01100//Metabolic pathways;ko04270//Vascular smooth muscle contraction;ko00564//Glycerophospholipid metabolism;ko00590//Arachidonic acid metabolism;ko00565//Ether lipid metabolism;ko00591//Linoleic acid metabolism;ko00592//alpha-Linolenic acid metabolism	K01047;K01047;K01047;K01047;K01047;K01047;K01047	-	GO:0004623//phospholipase A2 activity	GO:0006644//phospholipid metabolic process;GO:0050482//arachidonic acid secretion	-	protein_coding
Myocyte	ENSGALG00010025562	GRAMD1B	0.361	0.129	1.92046770095089	0.645154700479069	1.5737406519929	6.48953238807385e-248	1.87878452167126e-243	GRAMD1B	GRAM domain containing 1B [Source:HGNC Symbol;Acc:HGNC:29214]	-	-	-	-	GO:0005783//endoplasmic reticulum;GO:0005789//endoplasmic reticulum membrane;GO:0005886//plasma membrane;GO:0016020//membrane;GO:0043231//intracellular membrane-bounded organelle;GO:0044232//organelle membrane contact site;GO:0071944//cell periphery;GO:0140268//endoplasmic reticulum-plasma membrane contact site	GO:0001786//phosphatidylserine binding;GO:0015485//cholesterol binding;GO:0070300//phosphatidic acid binding;GO:0120020//cholesterol transfer activity	GO:0006869//lipid transport;GO:0042632//cholesterol homeostasis;GO:0071397//cellular response to cholesterol	-	protein_coding
Myocyte	ENSGALG00010024433	ENSGALG00010024433	0.612	0.367	5.58814398831191	2.40442451060526	1.21667756276802	3.73000332077104e-245	1.07987326139642e-240	ENSGALG00010024433	XP_031460886.1 glypican-5-like [Phasianus colchicus]	-	-	-	-	GO:0005886//plasma membrane;GO:0062023//collagen-containing extracellular matrix	-	GO:0009966//regulation of signal transduction	-	protein_coding
Myocyte	ENSGALG00010008222	STYXL2	0.269	0.071	1.05773320696996	0.294375036869007	1.84524854049697	3.70626679763441e-243	1.07300130058314e-238	STYXL2	serine/threonine/tyrosine interacting like 2 [Source:HGNC Symbol;Acc:HGNC:25034]	-	-	-	-	-	GO:0008138//protein tyrosine/serine/threonine phosphatase activity;GO:0016791//phosphatase activity	GO:0006470//protein dephosphorylation;GO:0016311//dephosphorylation	-	protein_coding
Myocyte	ENSGALG00010011887	PGM5	0.323	0.104	1.54353838550446	0.587647762495806	1.39321779677207	1.10444153012338e-240	3.1974686738602e-236	PGM5	phosphoglucomutase 5 [Source:HGNC Symbol;Acc:HGNC:8908]	-	-	-	-	GO:0001725//stress fiber;GO:0005912//adherens junction;GO:0005914//spot adherens junction;GO:0005925//focal adhesion;GO:0009898//cytoplasmic side of plasma membrane;GO:0014704//intercalated disc;GO:0016010//dystrophin-associated glycoprotein complex;GO:0030018//Z disc;GO:0030055//cell-substrate junction;GO:0042383//sarcolemma;GO:0043034//costamere	GO:0004614//phosphoglucomutase activity;GO:0016868//intramolecular transferase activity, phosphotransferases	GO:0005975//carbohydrate metabolic process;GO:0071704//organic substance metabolic process	-	protein_coding
Myocyte	ENSGALG00010029257	YPEL2	0.319	0.106	2.09242075297274	0.539578164420679	1.95526911230199	2.80780187671017e-240	8.1288672132636e-236	YPEL2	yippee like 2 [Source:NCBI gene (formerly Entrezgene);Acc:417632]	-	-	-	-	-	GO:0046872//metal ion binding	-	-	protein_coding
Myocyte	ENSGALG00010022205	GALNT18	0.529	0.254	3.90526503400936	2.10695974117916	0.890257713306955	6.50085867532116e-239	1.88206359509223e-234	GALNT18	polypeptide N-acetylgalactosaminyltransferase 18 [Source:NCBI gene (formerly Entrezgene);Acc:423034]	Metabolism;Metabolism;Metabolism	Global and overview maps;Glycan biosynthesis and metabolism;Glycan biosynthesis and metabolism	ko01100//Metabolic pathways;ko00514//Other types of O-glycan biosynthesis;ko00512//Mucin type O-glycan biosynthesis	K00710;K00710;K00710	-	GO:0004653//polypeptide N-acetylgalactosaminyltransferase activity	GO:0006493//protein O-linked glycosylation	-	protein_coding
Myocyte	ENSGALG00010005285	MPP7	0.383	0.147	1.98250522166698	0.752801950861658	1.39698239392879	6.69518119791295e-238	1.93832190860778e-233	MPP7	MAGUK p55 scaffold protein 7 [Source:HGNC Symbol;Acc:HGNC:26542]	-	-	-	-	GO:0005654//nucleoplasm;GO:0005886//plasma membrane;GO:0005911//cell-cell junction;GO:0005912//adherens junction;GO:0005923//bicellular tight junction;GO:0030054//cell junction;GO:0097025//MPP7-DLG1-LIN7 complex	GO:0005515//protein binding;GO:0019904//protein domain specific binding;GO:0060090//molecular adaptor activity	GO:0031334//positive regulation of protein-containing complex assembly;GO:0070830//bicellular tight junction assembly;GO:0071896//protein localization to adherens junction	-	protein_coding
Myocyte	ENSGALG00010025426	SMARCD3	0.593	0.309	3.92263842994391	2.12388616900736	0.885117914730965	7.30178625378899e-237	2.11394013833445e-232	SMARCD3	XP_032039194.1 SWI/SNF-related matrix-associated actin-dependent regulator of chromatin subfamily D member 3 isoform X2 [Aythya fuligula]	Organismal Systems;Human Diseases	Environmental adaptation;Cancer: specific types	ko04714//Thermogenesis;ko05225//Hepatocellular carcinoma	K11650;K11650	GO:0005634//nucleus;GO:0016514//SWI/SNF complex	GO:0003712//transcription coregulator activity	GO:0006351//transcription, DNA-templated;GO:0006357//regulation of transcription by RNA polymerase II	-	protein_coding
Myocyte	ENSGALG00010010882	CEP350	0.562	0.304	3.65292769699855	1.61425385418487	1.17818572681999	1.39200970341667e-236	4.03000729236159e-232	CEP350	centrosomal protein 350 [Source:HGNC Symbol;Acc:HGNC:24238]	-	-	-	-	GO:0005813//centrosome;GO:0005814//centriole	GO:0008017//microtubule binding	GO:0034453//microtubule anchoring;GO:0071539//protein localization to centrosome;GO:1905515//non-motile cilium assembly	-	protein_coding
Myocyte	ENSGALG00010021649	PXN	0.424	0.184	2.32905306465896	0.851207370000126	1.45216096270832	7.94515814007615e-235	2.30020273313345e-230	PXN	paxillin [Source:NCBI gene (formerly Entrezgene);Acc:395832]	Cellular Processes;Cellular Processes;Environmental Information Processing	Cell motility;Cellular community - eukaryotes;Signal transduction	ko04810//Regulation of actin cytoskeleton;ko04510//Focal adhesion;ko04370//VEGF signaling pathway	K05760;K05760;K05760	GO:0001725//stress fiber;GO:0005737//cytoplasm;GO:0005829//cytosol;GO:0005856//cytoskeleton;GO:0005886//plasma membrane;GO:0005925//focal adhesion;GO:0005938//cell cortex;GO:0070161//anchoring junction	GO:0017166//vinculin binding;GO:0046872//metal ion binding	GO:0007155//cell adhesion;GO:0035994//response to muscle stretch	-	protein_coding
Myocyte	ENSGALG00010001885	SMPX	0.378	0.155	2.43751139183565	0.702664567762963	1.79450090454928	2.99720229674913e-234	8.67720036931841e-230	SMPX	small muscle protein, X-linked [Source:NCBI gene (formerly Entrezgene);Acc:771780]	-	-	-	-	GO:0005634//nucleus;GO:0005737//cytoplasm;GO:0005927//muscle tendon junction;GO:0031430//M band;GO:0043034//costamere;GO:0043292//contractile fiber	GO:0003674//molecular_function	-	-	protein_coding
Myocyte	ENSGALG00010003764	HDAC9	0.547	0.29	5.12643670865818	2.64464232830889	0.954883763685062	3.45979567018407e-231	1.00164544447499e-226	HDAC9	histone deacetylase 9 [Source:NCBI gene (formerly Entrezgene);Acc:420599]	Organismal Systems;Human Diseases;Human Diseases	Immune system;Cancer: overview;Substance dependence	ko04613//Neutrophil extracellular trap formation;ko05203//Viral carcinogenesis;ko05034//Alcoholism	K11409;K11409;K11409	GO:0000118//histone deacetylase complex;GO:0005634//nucleus;GO:0005667//transcription regulator complex;GO:0005737//cytoplasm	GO:0004407//histone deacetylase activity;GO:0005080//protein kinase C binding;GO:0033558//protein deacetylase activity;GO:0034739//histone deacetylase activity (H4-K16 specific);GO:0042826//histone deacetylase binding;GO:0061629//RNA polymerase II-specific DNA-binding transcription factor binding;GO:0140297//DNA-binding transcription factor binding	GO:0000122//negative regulation of transcription by RNA polymerase II;GO:0001818//negative regulation of cytokine production;GO:0006325//chromatin organization;GO:0016575//histone deacetylation;GO:0032869//cellular response to insulin stimulus;GO:0034983//peptidyl-lysine deacetylation;GO:0042632//cholesterol homeostasis;GO:0045814//negative regulation of gene expression, epigenetic;GO:0045892//ne…	-	protein_coding
Myocyte	ENSGALG00010014102	TRIM2	0.336	0.124	2.39063510358056	0.683088536048324	1.8072494545481	6.61149140911997e-231	1.91409287785432e-226	TRIM2	tripartite motif containing 2 [Source:NCBI gene (formerly Entrezgene);Acc:100857562]	-	-	-	-	GO:0005737//cytoplasm	GO:0005515//protein binding;GO:0008270//zinc ion binding;GO:0030371//translation repressor activity;GO:0046872//metal ion binding;GO:0061630//ubiquitin protein ligase activity	GO:0000209//protein polyubiquitination;GO:0017148//negative regulation of translation;GO:0043161//proteasome-mediated ubiquitin-dependent protein catabolic process	-	protein_coding
Myocyte	ENSGALG00010017609	TRIM71	0.262	0.079	3.08241638576544	0.401722347697953	2.93979113489273	1.44881681762411e-229	4.19446956870355e-225	TRIM71	tripartite motif containing 71 [Source:NCBI gene (formerly Entrezgene);Acc:428445]	Human Diseases;Organismal Systems	Cancer: overview;Development and regeneration	ko05206//MicroRNAs in cancer;ko04361//Axon regeneration	K12035;K12035	GO:0000932//P-body;GO:0005737//cytoplasm	GO:0005515//protein binding;GO:0008270//zinc ion binding;GO:0030371//translation repressor activity;GO:0035198//miRNA binding;GO:0046872//metal ion binding;GO:0061630//ubiquitin protein ligase activity	GO:0000209//protein polyubiquitination;GO:0010608//posttranscriptional regulation of gene expression;GO:0017148//negative regulation of translation;GO:0035196//production of miRNAs involved in gene silencing by miRNA;GO:0043161//proteasome-mediated ubiquitin-dependent protein catabolic process;GO:0061158//3'-UTR-mediated mRNA destabilization	-	protein_coding
Myocyte	ENSGALG00010009451	ROR2	0.296	0.097	2.2599868358246	0.521724912006169	2.11495314130438	2.16327094801191e-228	6.26288572158927e-224	ROR2	receptor tyrosine kinase like orphan receptor 2 [Source:NCBI gene (formerly Entrezgene);Acc:769516]	Environmental Information Processing	Signal transduction	ko04310//Wnt signaling pathway	K05123	-	GO:0004672//protein kinase activity;GO:0005515//protein binding;GO:0005524//ATP binding;GO:0017147//Wnt-protein binding;GO:0031435//mitogen-activated protein kinase kinase kinase binding	GO:0006468//protein phosphorylation;GO:0007165//signal transduction;GO:0007169//transmembrane receptor protein tyrosine kinase signaling pathway;GO:0030335//positive regulation of cell migration	-	protein_coding
Myocyte	ENSGALG00010025504	AMPD1	0.253	0.068	1.11731432265223	0.294956985974612	1.92145861709711	1.06156251801392e-224	3.0733296459021e-220	AMPD1	adenosine monophosphate deaminase 1 [Source:NCBI gene (formerly Entrezgene);Acc:772125]	Metabolism;Metabolism	Global and overview maps;Nucleotide metabolism	ko01100//Metabolic pathways;ko00230//Purine metabolism	K01490;K01490	-	GO:0003876//AMP deaminase activity;GO:0019239//deaminase activity;GO:0042802//identical protein binding	GO:0009168//purine ribonucleoside monophosphate biosynthetic process;GO:0032263//GMP salvage;GO:0032264//IMP salvage	-	protein_coding
Myocyte	ENSGALG00010005383	OPTN	0.367	0.147	2.3054244174639	0.703020093191129	1.71339453924757	5.66217554819987e-223	1.63925644295934e-218	OPTN	optineurin [Source:NCBI gene (formerly Entrezgene);Acc:374079]	Cellular Processes	Transport and catabolism	ko04137//Mitophagy - animal	K19946	GO:0005794//Golgi apparatus;GO:0005802//trans-Golgi network;GO:0005829//cytosol;GO:0048471//perinuclear region of cytoplasm	GO:0030674//protein-macromolecule adaptor activity;GO:0031593//polyubiquitin modification-dependent protein binding;GO:0042802//identical protein binding;GO:0070530//K63-linked polyubiquitin modification-dependent protein binding	GO:0001920//negative regulation of receptor recycling;GO:0007030//Golgi organization;GO:0008104//protein localization;GO:0010508//positive regulation of autophagy;GO:0034067//protein localization to Golgi apparatus;GO:0034620//cellular response to unfolded protein;GO:0043001//Golgi to plasma membrane protein transport;GO:0043124//negative regulation of I-kappaB kinase/NF-kappaB signaling;GO:00508…	-	protein_coding
Myocyte	ENSGALG00010017718	ATOH8	0.26	0.074	1.47908983441101	0.372030123996466	1.99121833004993	6.01099629724304e-222	1.74024353801483e-217	ATOH8	atonal bHLH transcription factor 8 [Source:NCBI gene (formerly Entrezgene);Acc:771738]	-	-	-	-	GO:0005634//nucleus;GO:0005654//nucleoplasm;GO:0005737//cytoplasm	GO:0003700//DNA-binding transcription factor activity;GO:0046983//protein dimerization activity;GO:0070888//E-box binding;GO:0140297//DNA-binding transcription factor binding	GO:0001704//formation of primary germ layer;GO:0001937//negative regulation of endothelial cell proliferation;GO:0010595//positive regulation of endothelial cell migration;GO:0010629//negative regulation of gene expression;GO:0035148//tube formation;GO:0045603//positive regulation of endothelial cell differentiation;GO:0045892//negative regulation of transcription, DNA-templated;GO:0045893//posit…	bHLH	protein_coding
Myocyte	ENSGALG00010006245	PFKFB3	0.366	0.16	5.08644606421361	1.03267534380868	2.30027122125468	6.4585515851532e-222	1.8698152694177e-217	PFKFB3	6-phosphofructo-2-kinase/fructose-2,6-biphosphatase 3 [Source:HGNC Symbol;Acc:HGNC:8874]	Metabolism;Metabolism	Global and overview maps;Carbohydrate metabolism	ko01100//Metabolic pathways;ko00051//Fructose and mannose metabolism	K01103;K01103	GO:0005654//nucleoplasm	GO:0003824//catalytic activity;GO:0003873//6-phosphofructo-2-kinase activity;GO:0005524//ATP binding	GO:0006000//fructose metabolic process;GO:0006003//fructose 2,6-bisphosphate metabolic process	-	protein_coding
Myocyte	ENSGALG00010024595	MYBPHL	0.445	0.202	2.42476808567381	0.98947576255497	1.29311049522938	2.36597467599469e-220	6.84973328447224e-216	MYBPHL	myosin binding protein H like [Source:NCBI gene (formerly Entrezgene);Acc:421154]	-	-	-	-	-	GO:0005515//protein binding	-	-	protein_coding
Myocyte	ENSGALG00010009371	PHTF2	0.62	0.36	4.66624304876795	2.39091664711527	0.964697619128833	2.40269352939916e-220	6.95603803696352e-216	PHTF2	putative homeodomain transcription factor 2 [Source:NCBI gene (formerly Entrezgene);Acc:417728]	-	-	-	-	GO:0005783//endoplasmic reticulum;GO:0016020//membrane	-	-	-	protein_coding
Myocyte	ENSGALG00010024547	PFKM	0.633	0.365	4.56553860303064	2.36502949702727	0.948926889818115	1.11321698629097e-219	3.22287449701097e-215	PFKM	phosphofructokinase, muscle [Source:NCBI gene (formerly Entrezgene);Acc:374064]	Metabolism;Metabolism;Genetic Information Processing;Metabolism;Metabolism;Metabolism;Metabolism;Metabolism	Global and overview maps;Global and overview maps;Folding, sorting and degradation;Global and overview maps;Carbohydrate metabolism;Carbohydrate metabolism;Carbohydrate metabolism;Carbohydrate metabolism	ko01100//Metabolic pathways;ko01200//Carbon metabolism;ko03018//RNA degradation;ko01230//Biosynthesis of amino acids;ko00010//Glycolysis / Gluconeogenesis;ko00051//Fructose and mannose metabolism;ko00052//Galactose metabolism;ko00030//Pentose phosphate pathway	K00850;K00850;K00850;K00850;K00850;K00850;K00850;K00850	GO:0005634//nucleus;GO:0005737//cytoplasm;GO:0005829//cytosol;GO:0005945//6-phosphofructokinase complex;GO:0016324//apical plasma membrane;GO:0097228//sperm principal piece	GO:0003872//6-phosphofructokinase activity;GO:0005524//ATP binding;GO:0008443//phosphofructokinase activity;GO:0019900//kinase binding;GO:0042802//identical protein binding;GO:0070061//fructose binding	GO:0005980//glycogen catabolic process;GO:0006002//fructose 6-phosphate metabolic process;GO:0006096//glycolytic process;GO:0032024//positive regulation of insulin secretion;GO:0042593//glucose homeostasis;GO:0045944//positive regulation of transcription by RNA polymerase II;GO:0046716//muscle cell cellular homeostasis;GO:0061615//glycolytic process through fructose-6-phosphate;GO:0061621//canoni…	-	protein_coding
Myocyte	ENSGALG00010021212	MYO18B	0.614	0.339	3.79589187025703	2.17889167465347	0.800844422849846	2.34449163986314e-218	6.78753774656777e-214	MYO18B	myosin XVIIIB [Source:HGNC Symbol;Acc:HGNC:18150]	-	-	-	-	GO:0016459//myosin complex;GO:0016461//unconventional myosin complex;GO:0030018//Z disc;GO:0031941//filamentous actin	GO:0003774//cytoskeletal motor activity;GO:0004672//protein kinase activity;GO:0004674//protein serine/threonine kinase activity;GO:0004703//G protein-coupled receptor kinase activity;GO:0005515//protein binding;GO:0005524//ATP binding	GO:0001570//vasculogenesis;GO:0001701//in utero embryonic development;GO:0006468//protein phosphorylation;GO:0007165//signal transduction;GO:0055013//cardiac muscle cell development	-	protein_coding
Myocyte	ENSGALG00010018960	RBFOX1	0.383	0.162	3.4968900583243	1.33806464835668	1.38592461742367	2.90895102164991e-217	8.42170410277867e-213	RBFOX1	RNA binding fox-1 homolog 1 [Source:HGNC Symbol;Acc:HGNC:18222]	-	-	-	-	GO:0005634//nucleus;GO:0005737//cytoplasm;GO:0005802//trans-Golgi network;GO:0010494//cytoplasmic stress granule;GO:0097165//nuclear stress granule	GO:0003676//nucleic acid binding;GO:0003723//RNA binding;GO:0003730//mRNA 3'-UTR binding	GO:0000381//regulation of alternative mRNA splicing, via spliceosome;GO:0006397//mRNA processing;GO:0007399//nervous system development;GO:0008380//RNA splicing;GO:0043484//regulation of RNA splicing;GO:0050885//neuromuscular process controlling balance;GO:2001014//regulation of skeletal muscle cell differentiation	-	protein_coding
Myocyte	ENSGALG00010017656	FSD2	0.267	0.077	1.0429564447052	0.339055987633903	1.62108348270903	5.93066577332717e-216	1.71698704803595e-211	FSD2	fibronectin type III and SPRY domain containing 2 [Source:HGNC Symbol;Acc:HGNC:18024]	-	-	-	-	-	GO:0005515//protein binding	-	-	protein_coding
Myocyte	ENSGALG00010022452	AP3M1	0.524	0.31	5.48984698536289	1.66421708916814	1.72192230013864	1.92783120575943e-213	5.58126412379412e-209	AP3M1	adaptor related protein complex 3 mu 1 subunit [Source:NCBI gene (formerly Entrezgene);Acc:423736]	Cellular Processes	Transport and catabolism	ko04142//Lysosome	K12398	GO:0030131//clathrin adaptor complex	GO:0031267//small GTPase binding	GO:0006886//intracellular protein transport;GO:0008089//anterograde axonal transport;GO:0016192//vesicle-mediated transport;GO:0048490//anterograde synaptic vesicle transport	-	protein_coding
Myocyte	ENSGALG00010027714	SYPL2	0.621	0.377	5.03027639651473	2.32736048415095	1.11194298673311	6.71619167055036e-212	1.94440465054104e-207	SYPL2	synaptophysin like 2 [Source:HGNC Symbol;Acc:HGNC:27638]	-	-	-	-	GO:0008021//synaptic vesicle;GO:0016020//membrane	-	GO:0006874//cellular calcium ion homeostasis;GO:0007507//heart development;GO:0033292//T-tubule organization	-	protein_coding
Myocyte	ENSGALG00010027384	HHATL	0.288	0.094	1.24662353864688	0.384307368554266	1.6976933155415	1.59533949064435e-210	4.61866735936444e-206	HHATL	hedgehog acyltransferase-like [Source:NCBI gene (formerly Entrezgene);Acc:420391]	Environmental Information Processing	Signal transduction	ko04340//Hedgehog signaling pathway	K24679	GO:0005783//endoplasmic reticulum;GO:0048471//perinuclear region of cytoplasm	-	GO:0060262//negative regulation of N-terminal protein palmitoylation	-	protein_coding
Myocyte	ENSGALG00010017641	GPRC5B	0.316	0.111	1.27524784841501	0.459532653009708	1.47253838279228	1.6222865481289e-210	4.69668178548797e-206	GPRC5B	G protein-coupled receptor class C group 5 member B [Source:HGNC Symbol;Acc:HGNC:13308]	-	-	-	-	GO:0005654//nucleoplasm;GO:0005730//nucleolus;GO:0005829//cytosol;GO:0005886//plasma membrane;GO:0016020//membrane;GO:0043231//intracellular membrane-bounded organelle;GO:0070062//extracellular exosome	GO:0004930//G protein-coupled receptor activity;GO:0030295//protein kinase activator activity	GO:0007165//signal transduction;GO:0007186//G protein-coupled receptor signaling pathway	-	protein_coding
Myocyte	ENSGALG00010007566	FHIP1A	0.285	0.094	1.53345303436597	0.434432349292869	1.8195805411497	4.55560895266738e-208	1.31889434788673e-203	FHIP1A	FHF complex subunit HOOK interacting protein 1A [Source:HGNC Symbol;Acc:HGNC:34237]	-	-	-	-	-	-	GO:1905719//protein localization to perinuclear region of cytoplasm	-	protein_coding
Myocyte	ENSGALG00010020164	C6H10ORF71	0.512	0.263	2.95011454866666	1.39281259511122	1.08276981896133	3.21268966886451e-207	9.30105786032964e-203	C6H10ORF71	chromosome 10 open reading frame 71 [Source:HGNC Symbol;Acc:HGNC:26973]	-	-	-	-	GO:0030018//Z disc	-	GO:0070886//positive regulation of calcineurin-NFAT signaling cascade	-	protein_coding
Myocyte	ENSGALG00010010014	GLUL	0.375	0.162	2.28694718092866	0.773516616519541	1.56391885702614	3.23931379116503e-203	9.37813735680187e-199	GLUL	glutamate-ammonia ligase [Source:NCBI gene (formerly Entrezgene);Acc:396489]	Metabolism;Cellular Processes;Metabolism;Metabolism;Metabolism;Metabolism;Metabolism	Global and overview maps;Cell growth and death;Global and overview maps;Amino acid metabolism;Carbohydrate metabolism;Energy metabolism;Amino acid metabolism	ko01100//Metabolic pathways;ko04217//Necroptosis;ko01230//Biosynthesis of amino acids;ko00250//Alanine, aspartate and glutamate metabolism;ko00630//Glyoxylate and dicarboxylate metabolism;ko00910//Nitrogen metabolism;ko00220//Arginine biosynthesis	K01915;K01915;K01915;K01915;K01915;K01915;K01915	GO:0005737//cytoplasm;GO:0005739//mitochondrion;GO:0005829//cytosol;GO:0005886//plasma membrane;GO:0044297//cell body;GO:0097386//glial cell projection	GO:0000166//nucleotide binding;GO:0003824//catalytic activity;GO:0004356//glutamate-ammonia ligase activity;GO:0005524//ATP binding;GO:0016874//ligase activity;GO:0019706//protein-cysteine S-palmitoyltransferase activity;GO:0042802//identical protein binding	GO:0006542//glutamine biosynthetic process;GO:0006807//nitrogen compound metabolic process;GO:0008283//cell population proliferation;GO:0009267//cellular response to starvation;GO:0009749//response to glucose;GO:0010594//regulation of endothelial cell migration;GO:0018345//protein palmitoylation;GO:0042254//ribosome biogenesis;GO:1903670//regulation of sprouting angiogenesis;GO:1904749//regulatio…	-	protein_coding
Myocyte	ENSGALG00010020202	MAPKBP1	0.388	0.167	1.85401877137841	0.742866241269721	1.31948147986838	3.81037525102381e-203	1.1031417389239e-198	MAPKBP1	mitogen-activated protein kinase binding protein 1 [Source:HGNC Symbol;Acc:HGNC:29536]	-	-	-	-	GO:0005654//nucleoplasm;GO:0005730//nucleolus;GO:0005737//cytoplasm;GO:0097431//mitotic spindle pole	GO:0005515//protein binding	GO:0032717//negative regulation of interleukin-8 production;GO:0043124//negative regulation of I-kappaB kinase/NF-kappaB signaling;GO:1900425//negative regulation of defense response to bacterium	-	protein_coding
Myocyte	ENSGALG00010017318	ADSS1	0.429	0.191	2.06131233445989	0.965539039966016	1.09415662323922	3.16271153413125e-201	9.15636616246339e-197	ADSS1	adenylosuccinate synthase 1 [Source:HGNC Symbol;Acc:HGNC:20093]	Metabolism;Metabolism;Metabolism	Global and overview maps;Nucleotide metabolism;Amino acid metabolism	ko01100//Metabolic pathways;ko00230//Purine metabolism;ko00250//Alanine, aspartate and glutamate metabolism	K01939;K01939;K01939	GO:0005737//cytoplasm	GO:0000166//nucleotide binding;GO:0004019//adenylosuccinate synthase activity;GO:0005525//GTP binding	GO:0006164//purine nucleotide biosynthetic process;GO:0006167//AMP biosynthetic process	-	protein_coding
Myocyte	ENSGALG00010009335	PTP4A3	0.387	0.167	2.24274620194468	0.838704178951133	1.41903241896042	3.82891789814258e-200	1.10851002069126e-195	PTP4A3	protein tyrosine phosphatase 4A3 [Source:HGNC Symbol;Acc:HGNC:9636]	-	-	-	-	GO:0005634//nucleus;GO:0005737//cytoplasm	GO:0008138//protein tyrosine/serine/threonine phosphatase activity;GO:0016791//phosphatase activity	GO:0006355//regulation of transcription, DNA-templated;GO:0006470//protein dephosphorylation;GO:0016311//dephosphorylation;GO:0043542//endothelial cell migration;GO:1901224//positive regulation of NIK/NF-kappaB signaling;GO:1904951//positive regulation of establishment of protein localization	-	protein_coding
Myocyte	ENSGALG00010009246	RUSC2	0.301	0.107	1.41119169395058	0.481465603958358	1.55140933424713	4.2120029459283e-199	1.2194169728757e-194	RUSC2	RUN and SH3 domain containing 2 [Source:HGNC Symbol;Acc:HGNC:23625]	-	-	-	-	GO:0031410//cytoplasmic vesicle	GO:0005515//protein binding;GO:0031267//small GTPase binding	-	-	protein_coding
Myocyte	ENSGALG00010022229	RAPSN	0.31	0.11	1.30474802140151	0.507533565083704	1.36219607281213	7.62461589218702e-199	2.20740254694706e-194	RAPSN	receptor associated protein of the synapse [Source:NCBI gene (formerly Entrezgene);Acc:395986]	-	-	-	-	GO:0005794//Golgi apparatus;GO:0005813//centrosome;GO:0005829//cytosol;GO:0005886//plasma membrane;GO:0016020//membrane;GO:0031594//neuromuscular junction;GO:0045202//synapse;GO:0099634//postsynaptic specialization membrane	GO:0005515//protein binding;GO:0033130//acetylcholine receptor binding;GO:0043495//protein-membrane adaptor activity;GO:0098879//structural constituent of postsynaptic specialization	GO:0007268//chemical synaptic transmission;GO:0007271//synaptic transmission, cholinergic;GO:0097049//motor neuron apoptotic process;GO:0099645//neurotransmitter receptor localization to postsynaptic specialization membrane;GO:2000673//positive regulation of motor neuron apoptotic process	-	protein_coding
Myocyte	ENSGALG00010008745	GRAMD4	0.358	0.153	2.60129561986702	0.769384719102288	1.75745327986157	2.14284211990457e-197	6.20374222133573e-193	GRAMD4	GRAM domain containing 4 [Source:HGNC Symbol;Acc:HGNC:29113]	-	-	-	-	GO:0005739//mitochondrion	-	GO:0006915//apoptotic process;GO:0034164//negative regulation of toll-like receptor 9 signaling pathway;GO:0043280//positive regulation of cysteine-type endopeptidase activity involved in apoptotic process	-	protein_coding
Myocyte	ENSGALG00010020096	GPHN	0.573	0.334	4.4589683179464	2.16409495002424	1.04294614995217	2.17624295714106e-197	6.30044098521907e-193	GPHN	gephyrin [Source:NCBI gene (formerly Entrezgene);Acc:428878]	Metabolism;Metabolism	Global and overview maps;Metabolism of cofactors and vitamins	ko01100//Metabolic pathways;ko00790//Folate biosynthesis	K15376;K15376	GO:0030425//dendrite;GO:0045211//postsynaptic membrane;GO:0097060//synaptic membrane	GO:0005524//ATP binding;GO:0008940//nitrate reductase activity;GO:0016740//transferase activity;GO:0042802//identical protein binding;GO:0043546//molybdopterin cofactor binding;GO:0046872//metal ion binding;GO:0061598//molybdopterin adenylyltransferase activity;GO:0061599//molybdopterin molybdotransferase activity	GO:0006777//Mo-molybdopterin cofactor biosynthetic process;GO:0010038//response to metal ion;GO:0032324//molybdopterin cofactor biosynthetic process;GO:0097112//gamma-aminobutyric acid receptor clustering	-	protein_coding
Myocyte	ENSGALG00010012852	MSTN	0.263	0.082	1.16056786378273	0.446591686616746	1.37780258571597	2.04623515852264e-196	5.9240554074389e-192	MSTN	myostatin [Source:NCBI gene (formerly Entrezgene);Acc:373964]	Environmental Information Processing	Signaling molecules and interaction	ko04060//Cytokine-cytokine receptor interaction	K05497	GO:0005576//extracellular region;GO:0005615//extracellular space	GO:0005102//signaling receptor binding;GO:0005125//cytokine activity;GO:0008083//growth factor activity;GO:0008201//heparin binding;GO:0042802//identical protein binding;GO:0042803//protein homodimerization activity	GO:0007179//transforming growth factor beta receptor signaling pathway;GO:0007519//skeletal muscle tissue development;GO:0009792//embryo development ending in birth or egg hatching;GO:0010592//positive regulation of lamellipodium assembly;GO:0010759//positive regulation of macrophage chemotaxis;GO:0010862//positive regulation of pathway-restricted SMAD protein phosphorylation;GO:0014816//skeletal…	-	protein_coding
Myocyte	ENSGALG00010001152	FEM1C	0.33	0.126	1.43436	0.563830274225405	1.34707466618778	2.7735043661916e-194	8.02957249056131e-190	FEM1C	fem-1 homolog C [Source:HGNC Symbol;Acc:HGNC:16933]	-	-	-	-	GO:0000151//ubiquitin ligase complex;GO:0005654//nucleoplasm;GO:0005829//cytosol;GO:0031462//Cul2-RING ubiquitin ligase complex	GO:0005515//protein binding;GO:1990756//ubiquitin ligase-substrate adaptor activity	GO:0006511//ubiquitin-dependent protein catabolic process;GO:0043161//proteasome-mediated ubiquitin-dependent protein catabolic process;GO:0140627//ubiquitin-dependent protein catabolic process via the C-end degron rule pathway	-	protein_coding
Myocyte	ENSGALG00010027965	ACAD9	0.526	0.28	2.69477693458289	1.37193676045736	0.973951874132395	5.17002665495672e-192	1.49677441687652e-187	ACAD9	acyl-CoA dehydrogenase family member 9 [Source:NCBI gene (formerly Entrezgene);Acc:415974]	-	-	-	-	GO:0005634//nucleus;GO:0005739//mitochondrion;GO:0030425//dendrite;GO:0031966//mitochondrial membrane	GO:0003995//acyl-CoA dehydrogenase activity;GO:0004466//long-chain-acyl-CoA dehydrogenase activity;GO:0016491//oxidoreductase activity;GO:0016627//oxidoreductase activity, acting on the CH-CH group of donors;GO:0050660//flavin adenine dinucleotide binding;GO:0070991//medium-chain-acyl-CoA dehydrogenase activity	GO:0001676//long-chain fatty acid metabolic process;GO:0032981//mitochondrial respiratory chain complex I assembly;GO:0051791//medium-chain fatty acid metabolic process	-	protein_coding
Myocyte	ENSGALG00010022144	SNTA1	0.468	0.231	2.30391640105461	1.09488631531788	1.07330728959866	1.3089478864658e-191	3.78953502610714e-187	SNTA1	syntrophin alpha 1 [Source:HGNC Symbol;Acc:HGNC:11167]	-	-	-	-	GO:0032991//protein-containing complex;GO:0042383//sarcolemma;GO:0045211//postsynaptic membrane	GO:0005198//structural molecule activity;GO:0005515//protein binding;GO:0017080//sodium channel regulator activity;GO:0044325//transmembrane transporter binding;GO:0050998//nitric-oxide synthase binding;GO:0051117//ATPase binding	GO:0002027//regulation of heart rate;GO:0003117//regulation of vasoconstriction by circulating norepinephrine;GO:0007528//neuromuscular junction development;GO:0060307//regulation of ventricular cardiac muscle cell membrane repolarization;GO:0086005//ventricular cardiac muscle cell action potential;GO:1902083//negative regulation of peptidyl-cysteine S-nitrosylation;GO:1902305//regulation of sodi…	-	protein_coding
Myocyte	ENSGALG00010019295	MAP4K5	0.33	0.13	1.52323	0.556667609727329	1.45224133455828	1.90124623481729e-190	5.50429797441954e-186	MAP4K5	mitogen-activated protein kinase kinase kinase kinase 5 [Source:HGNC Symbol;Acc:HGNC:6867]	-	-	-	-	-	GO:0004672//protein kinase activity;GO:0005524//ATP binding;GO:0008349//MAP kinase kinase kinase kinase activity	GO:0006468//protein phosphorylation	-	protein_coding
Myocyte	ENSGALG00010002741	PDK4	0.612	0.413	5.48764357147182	2.46647977147128	1.15373332461682	8.66556587715213e-189	2.50876797709431e-184	PDK4	pyruvate dehydrogenase kinase 4 [Source:NCBI gene (formerly Entrezgene);Acc:420570]	Human Diseases	Cardiovascular disease	ko05415//Diabetic cardiomyopathy	K00898	GO:0005739//mitochondrion;GO:0005759//mitochondrial matrix	GO:0000166//nucleotide binding;GO:0004672//protein kinase activity;GO:0004740//pyruvate dehydrogenase (acetyl-transferring) kinase activity;GO:0005524//ATP binding;GO:0016301//kinase activity;GO:0016740//transferase activity	GO:0006468//protein phosphorylation;GO:0006885//regulation of pH;GO:0008286//insulin receptor signaling pathway;GO:0009267//cellular response to starvation;GO:0010510//regulation of acetyl-CoA biosynthetic process from pyruvate;GO:0010565//regulation of cellular ketone metabolic process;GO:0010906//regulation of glucose metabolic process;GO:0016310//phosphorylation;GO:0042304//regulation of fatty…	-	protein_coding
Myocyte	ENSGALG00010010323	FBP2	0.344	0.14	2.13317127649187	0.827733054328843	1.36576233150774	1.7252292722067e-186	4.99471126596563e-182	FBP2	fructose-bisphosphatase 2 [Source:HGNC Symbol;Acc:HGNC:3607]	Metabolism;Organismal Systems;Metabolism;Metabolism;Metabolism;Metabolism	Global and overview maps;Endocrine system;Global and overview maps;Carbohydrate metabolism;Carbohydrate metabolism;Carbohydrate metabolism	ko01100//Metabolic pathways;ko04910//Insulin signaling pathway;ko01200//Carbon metabolism;ko00010//Glycolysis / Gluconeogenesis;ko00051//Fructose and mannose metabolism;ko00030//Pentose phosphate pathway	K03841;K03841;K03841;K03841;K03841;K03841	GO:0005829//cytosol;GO:0005886//plasma membrane	GO:0016791//phosphatase activity;GO:0042132//fructose 1,6-bisphosphate 1-phosphatase activity;GO:0042578//phosphoric ester hydrolase activity;GO:0042802//identical protein binding	GO:0005975//carbohydrate metabolic process	-	protein_coding
Myocyte	ENSGALG00010022412	CHAC1	0.384	0.169	2.1397643869611	0.919875260006026	1.21794180540597	6.61919591080818e-186	1.91632340813808e-181	CHAC1	ChaC glutathione specific gamma-glutamylcyclotransferase 1 [Source:NCBI gene (formerly Entrezgene);Acc:423209]	Metabolism;Metabolism	Global and overview maps;Metabolism of other amino acids	ko01100//Metabolic pathways;ko00480//Glutathione metabolism	K07232;K07232	GO:0005802//trans-Golgi network;GO:0005829//cytosol	GO:0003839//gamma-glutamylcyclotransferase activity;GO:0005112//Notch binding;GO:0061928//glutathione specific gamma-glutamylcyclotransferase activity	GO:0006751//glutathione catabolic process;GO:0010955//negative regulation of protein processing;GO:0022008//neurogenesis;GO:0045746//negative regulation of Notch signaling pathway;GO:0070059//intrinsic apoptotic signaling pathway in response to endoplasmic reticulum stress	-	protein_coding
Myocyte	ENSGALG00010021165	PTRF	0.566	0.321	3.53388679867783	1.98102714110312	0.835007180610325	1.07654588212365e-185	3.11670798333618e-181	PTRF	polymerase I and transcript release factor [Source:NCBI gene (formerly Entrezgene);Acc:396006]	-	-	-	-	GO:0005634//nucleus;GO:0005737//cytoplasm;GO:0005739//mitochondrion;GO:0005783//endoplasmic reticulum;GO:0005886//plasma membrane;GO:0005901//caveola;GO:0016020//membrane;GO:0032991//protein-containing complex;GO:0043231//intracellular membrane-bounded organelle;GO:0045121//membrane raft	GO:0042134//rRNA primary transcript binding;GO:0042802//identical protein binding	GO:0006361//transcription initiation from RNA polymerase I promoter;GO:0006363//termination of RNA polymerase I transcription;GO:0009303//rRNA transcription;GO:0009306//protein secretion;GO:2000147//positive regulation of cell motility	-	protein_coding
Myocyte	ENSGALG00010022174	KCNMA1	0.729	0.574	20.0299836051756	10.6543604488861	0.910717245466692	2.57858600586039e-185	7.46526434556642e-181	KCNMA1	potassium calcium-activated channel subfamily M alpha 1 [Source:NCBI gene (formerly Entrezgene);Acc:374065]	Organismal Systems	Circulatory system	ko04270//Vascular smooth muscle contraction	K04936	GO:0005901//caveola;GO:0008076//voltage-gated potassium channel complex;GO:0016020//membrane;GO:0016324//apical plasma membrane	GO:0003779//actin binding;GO:0005216//ion channel activity;GO:0005249//voltage-gated potassium channel activity;GO:0015269//calcium-activated potassium channel activity;GO:0060072//large conductance calcium-activated potassium channel activity	GO:0001666//response to hypoxia;GO:0006811//ion transport;GO:0006813//potassium ion transport;GO:0006970//response to osmotic stress;GO:0030007//cellular potassium ion homeostasis;GO:0034465//response to carbon monoxide;GO:0042391//regulation of membrane potential;GO:0043065//positive regulation of apoptotic process;GO:0045794//negative regulation of cell volume;GO:0051592//response to calcium io…	-	protein_coding
Myocyte	ENSGALG00010018831	WBP1L	0.438	0.222	2.78704701436561	1.10653599642367	1.3326869554735	3.33269573921541e-185	9.64848743460252e-181	WBP1L	WW domain binding protein 1 like [Source:HGNC Symbol;Acc:HGNC:23510]	-	-	-	-	-	GO:0031625//ubiquitin protein ligase binding	GO:0030097//hemopoiesis;GO:0031398//positive regulation of protein ubiquitination;GO:0038160//CXCL12-activated CXCR4 signaling pathway	-	protein_coding
Myocyte	ENSGALG00010010568	ENSGALG00010010568	0.503	0.268	2.90683742836461	1.40363215058801	1.05028548909334	5.35443840296137e-185	1.55016346204135e-180	ENSGALG00010010568	-	-	-	-	-	-	-	-	-	lncRNA
Myocyte	ENSGALG00010011643	C8H1ORF21	0.417	0.196	2.14372461770259	0.9556315257893	1.16559323602044	6.50612028739784e-185	1.88358688440455e-180	C8H1ORF21	chromosome 1 open reading frame 21 [Source:HGNC Symbol;Acc:HGNC:15494]	-	-	-	-	-	-	-	-	protein_coding
Myocyte	ENSGALG00010014362	NAXD	0.463	0.246	3.02206635914391	1.23758446887405	1.28800834299762	1.51774882695527e-184	4.39403462891819e-180	NAXD	NAD(P)HX dehydratase [Source:HGNC Symbol;Acc:HGNC:25576]	-	-	-	-	-	GO:0016836//hydro-lyase activity	-	-	protein_coding
Myocyte	ENSGALG00010019716	VEGFA	0.307	0.116	1.23294223144315	0.466644800396626	1.40170847943756	1.87505262791668e-183	5.42846486308159e-179	VEGFA	vascular endothelial growth factor A [Source:NCBI gene (formerly Entrezgene);Acc:395909]	Environmental Information Processing;Environmental Information Processing;Cellular Processes;Environmental Information Processing	Signal transduction;Signal transduction;Cellular community - eukaryotes;Signal transduction	ko04020//Calcium signaling pathway;ko04010//MAPK signaling pathway;ko04510//Focal adhesion;ko04370//VEGF signaling pathway	K05448;K05448;K05448;K05448	GO:0016020//membrane	GO:0008083//growth factor activity;GO:0008201//heparin binding	-	-	protein_coding
Myocyte	ENSGALG00010029537	MYH1B	0.852	0.759	86.7228497035169	35.3092351221678	1.29636659487372	2.52431291447807e-183	7.30813831870547e-179	MYH1B	myosin, heavy chain 1F, skeletal muscle (similar to human myosin, heavy chain 1, skeletal muscle, adult) [Source:NCBI gene (formerly Entrezgene);Acc:768566]	-	-	-	-	GO:0016459//myosin complex	GO:0003774//cytoskeletal motor activity;GO:0005515//protein binding;GO:0005524//ATP binding;GO:0051015//actin filament binding	-	-	protein_coding
Myocyte	ENSGALG00010016696	DOK7	0.336	0.133	1.5724935323604	0.671224012130819	1.22818785105963	9.98004162947917e-183	2.88932185215052e-178	DOK7	docking protein 7 [Source:HGNC Symbol;Acc:HGNC:26594]	-	-	-	-	GO:0005654//nucleoplasm;GO:0005739//mitochondrion	GO:0019901//protein kinase binding	GO:0061098//positive regulation of protein tyrosine kinase activity	-	protein_coding
Myocyte	ENSGALG00010002725	TSPAN7	0.432	0.208	2.82376102689163	1.28529516165468	1.13551829418474	7.64725677948455e-182	2.21395731022857e-177	TSPAN7	tetraspanin 7 [Source:HGNC Symbol;Acc:HGNC:11854]	Human Diseases	Cancer: overview	ko05202//Transcriptional misregulation in cancer	K06571	GO:0016020//membrane	-	-	-	protein_coding
Myocyte	ENSGALG00010001192	MLF1	0.42	0.2	2.04347655116974	0.93838401472743	1.1227753460418	1.05786938737661e-180	3.06263766339402e-176	MLF1	XP_004943598.1 myeloid leukemia factor 1 isoform X3 [Gallus gallus]	-	-	-	-	GO:0005634//nucleus;GO:0005737//cytoplasm	-	GO:0006355//regulation of transcription, DNA-templated	-	protein_coding
Myocyte	ENSGALG00010028601	ANO8	0.274	0.093	1.12226165323463	0.442480683334056	1.34272269658073	3.76342781324671e-180	1.08954998621305e-175	ANO8	anoctamin 8 [Source:HGNC Symbol;Acc:HGNC:29329]	-	-	-	-	GO:0005886//plasma membrane	GO:0005229//intracellular calcium activated chloride channel activity	GO:0006821//chloride transport	-	protein_coding
Myocyte	ENSGALG00010016425	TRIM63	0.343	0.146	2.03787830446457	0.75048806513176	1.4411668667325	1.34991201874044e-177	3.90813028545546e-173	TRIM63	tripartite motif containing 63 [Source:HGNC Symbol;Acc:HGNC:16007]	-	-	-	-	GO:0005737//cytoplasm	GO:0008270//zinc ion binding;GO:0031432//titin binding	-	-	protein_coding
Myocyte	ENSGALG00010026630	XIRP1	0.338	0.145	2.4751217531398	0.692449281722708	1.83771918391395	3.62777210547759e-177	1.05027630225682e-172	XIRP1	xin actin binding repeat containing 1 [Source:NCBI gene (formerly Entrezgene);Acc:374266]	-	-	-	-	GO:0030054//cell junction	GO:0003779//actin binding	GO:0030036//actin cytoskeleton organization	-	protein_coding
Myocyte	ENSGALG00010012618	B3GALT2	0.389	0.182	2.34590776184857	0.991562722374795	1.24237034982986	4.29546882134297e-175	1.243581178467e-170	B3GALT2	beta-1,3-galactosyltransferase 2 [Source:HGNC Symbol;Acc:HGNC:917]	Metabolism;Metabolism	Global and overview maps;Glycan biosynthesis and metabolism	ko01100//Metabolic pathways;ko00601//Glycosphingolipid biosynthesis - lacto and neolacto series	K07820;K07820	GO:0016020//membrane	GO:0008499//UDP-galactose:beta-N-acetylglucosamine beta-1,3-galactosyltransferase activity;GO:0016758//hexosyltransferase activity	GO:0006486//protein glycosylation;GO:0006682//galactosylceramide biosynthetic process;GO:0009312//oligosaccharide biosynthetic process	-	protein_coding
Myocyte	ENSGALG00010027232	ARRDC2	0.273	0.101	1.51417288033969	0.49006466854412	1.62748589030819	9.36648510349799e-171	2.7116911023137e-166	ARRDC2	arrestin domain containing 2 [Source:HGNC Symbol;Acc:HGNC:25225]	-	-	-	-	GO:0005886//plasma membrane;GO:0031410//cytoplasmic vesicle	-	-	-	protein_coding
Myocyte	ENSGALG00010022062	MITF	0.505	0.275	3.17862990378545	1.73512485013222	0.873365574472934	1.01120612990013e-170	2.92754286667387e-166	MITF	melanosis associated transcription factor [Source:NCBI gene (formerly Entrezgene);Acc:395886]	Organismal Systems;Cellular Processes	Endocrine system;Transport and catabolism	ko04916//Melanogenesis;ko04137//Mitophagy - animal	K09455;K09455	GO:0005634//nucleus;GO:0005737//cytoplasm;GO:0032991//protein-containing complex	GO:0000978//RNA polymerase II cis-regulatory region sequence-specific DNA binding;GO:0000981//DNA-binding transcription factor activity, RNA polymerase II-specific;GO:0001228//DNA-binding transcription activator activity, RNA polymerase II-specific;GO:0003677//DNA binding;GO:0003682//chromatin binding;GO:0003700//DNA-binding transcription factor activity;GO:0046983//protein dimerization activity;…	GO:0000122//negative regulation of transcription by RNA polymerase II;GO:0006355//regulation of transcription, DNA-templated;GO:0006357//regulation of transcription by RNA polymerase II;GO:0010468//regulation of gene expression;GO:0010628//positive regulation of gene expression;GO:0016055//Wnt signaling pathway;GO:0030154//cell differentiation;GO:0030316//osteoclast differentiation;GO:0030318//me…	bHLH	protein_coding
Myocyte	ENSGALG00010000684	COBL	0.397	0.183	2.42682701597849	1.17119853384745	1.05108562426203	5.44195873425894e-170	1.57550147315531e-165	COBL	cordon-bleu WH2 repeat protein [Source:HGNC Symbol;Acc:HGNC:22199]	-	-	-	-	GO:0001726//ruffle;GO:0005884//actin filament;GO:0005938//cell cortex;GO:0016020//membrane;GO:0030424//axon;GO:0030425//dendrite;GO:0043025//neuronal cell body;GO:0044294//dendritic growth cone;GO:0044295//axonal growth cone;GO:0048471//perinuclear region of cytoplasm	GO:0003779//actin binding;GO:0003785//actin monomer binding	GO:0000578//embryonic axis specification;GO:0001757//somite specification;GO:0001843//neural tube closure;GO:0001889//liver development;GO:0030036//actin cytoskeleton organization;GO:0030041//actin filament polymerization;GO:0030903//notochord development;GO:0033504//floor plate development;GO:0048565//digestive tract development;GO:0048669//collateral sprouting in absence of injury;GO:0051639//a…	-	protein_coding
Myocyte	ENSGALG00010000820	KLF5	0.26	0.094	1.41605763423902	0.406790328194572	1.79952270166498	1.76634875884576e-169	5.11375629173435e-165	KLF5	Kruppel like factor 5 [Source:HGNC Symbol;Acc:HGNC:6349]	Human Diseases	Cancer: overview	ko05207//Chemical carcinogenesis - receptor activation	K09206	GO:0005634//nucleus;GO:0005654//nucleoplasm;GO:0005667//transcription regulator complex;GO:0005794//Golgi apparatus;GO:0043231//intracellular membrane-bounded organelle	GO:0000978//RNA polymerase II cis-regulatory region sequence-specific DNA binding;GO:0000981//DNA-binding transcription factor activity, RNA polymerase II-specific;GO:0001228//DNA-binding transcription activator activity, RNA polymerase II-specific;GO:0003677//DNA binding;GO:0003700//DNA-binding transcription factor activity;GO:0043426//MRF binding;GO:1990837//sequence-specific double-stranded DN…	GO:0000122//negative regulation of transcription by RNA polymerase II;GO:0001525//angiogenesis;GO:0006357//regulation of transcription by RNA polymerase II;GO:0010468//regulation of gene expression;GO:0014816//skeletal muscle satellite cell differentiation;GO:0014901//satellite cell activation involved in skeletal muscle regeneration;GO:0014908//myotube differentiation involved in skeletal muscle…	zf-C2H2	protein_coding
Myocyte	ENSGALG00010017477	MCF2	0.446	0.237	2.71951524033215	1.24701984827347	1.12486508267753	1.14979528754283e-168	3.32877233696524e-164	MCF2	MCF.2 cell line derived transforming sequence [Source:HGNC Symbol;Acc:HGNC:6940]	-	-	-	-	-	GO:0005085//guanyl-nucleotide exchange factor activity;GO:0005515//protein binding	GO:0016358//dendrite development;GO:0035556//intracellular signal transduction;GO:1990830//cellular response to leukemia inhibitory factor	-	protein_coding
Myocyte	ENSGALG00010024592	COMT	0.379	0.173	1.76831609756569	0.821914378052287	1.10531617273035	1.124102836143e-167	3.25439012091761e-163	COMT	catechol-O-methyltransferase [Source:HGNC Symbol;Acc:HGNC:2228]	Metabolism;Metabolism;Metabolism	Global and overview maps;Lipid metabolism;Amino acid metabolism	ko01100//Metabolic pathways;ko00140//Steroid hormone biosynthesis;ko00350//Tyrosine metabolism	K00545;K00545;K00545	GO:0043231//intracellular membrane-bounded organelle	GO:0000287//magnesium ion binding;GO:0008168//methyltransferase activity;GO:0008171//O-methyltransferase activity;GO:0016206//catechol O-methyltransferase activity;GO:0016740//transferase activity	GO:0006584//catecholamine metabolic process;GO:0016036//cellular response to phosphate starvation;GO:0032259//methylation;GO:0042135//neurotransmitter catabolic process;GO:0042417//dopamine metabolic process;GO:0042420//dopamine catabolic process;GO:0042424//catecholamine catabolic process	-	protein_coding
Myocyte	ENSGALG00010001234	AASS	0.276	0.1	1.39760655558779	0.750328991679156	0.897363072282539	1.19915137213526e-166	3.4716631374688e-162	AASS	aminoadipate-semialdehyde synthase [Source:HGNC Symbol;Acc:HGNC:17366]	Metabolism;Metabolism	Global and overview maps;Amino acid metabolism	ko01100//Metabolic pathways;ko00310//Lysine degradation	K14157;K14157	GO:0005739//mitochondrion;GO:0043231//intracellular membrane-bounded organelle	GO:0016491//oxidoreductase activity;GO:0047130//saccharopine dehydrogenase (NADP+, L-lysine-forming) activity;GO:0047131//saccharopine dehydrogenase (NAD+, L-glutamate-forming) activity	GO:0006554//lysine catabolic process;GO:0019477//L-lysine catabolic process	-	protein_coding
Myocyte	ENSGALG00010021755	MAP3K20	0.552	0.325	3.26469971871368	1.75546336229816	0.895098414827991	1.06321709984915e-164	3.07811982577327e-160	MAP3K20	XP_040560264.1 mitogen-activated protein kinase kinase kinase 20 isoform X1 [Gallus gallus]	Environmental Information Processing	Signal transduction	ko04010//MAPK signaling pathway	K04424	GO:0005737//cytoplasm	GO:0004672//protein kinase activity;GO:0005515//protein binding;GO:0005524//ATP binding	GO:0006468//protein phosphorylation;GO:0007265//Ras protein signal transduction	-	protein_coding
Myocyte	ENSGALG00010026775	BTG2	0.432	0.227	3.17486850312755	1.28816199063004	1.30138281096938	4.56723386649691e-164	1.32225987668952e-159	BTG2	BTG anti-proliferation factor 2 [Source:HGNC Symbol;Acc:HGNC:1131]	Genetic Information Processing	Folding, sorting and degradation	ko03018//RNA degradation	K14443	GO:0005634//nucleus;GO:0005737//cytoplasm	-	GO:0006479//protein methylation;GO:0006974//cellular response to DNA damage stimulus;GO:0007405//neuroblast proliferation;GO:0007406//negative regulation of neuroblast proliferation;GO:0008285//negative regulation of cell population proliferation;GO:0008306//associative learning;GO:0009952//anterior/posterior pattern specification;GO:0017148//negative regulation of translation;GO:0021542//dentate…	-	protein_coding
Myocyte	ENSGALG00010027288	DAG1	0.595	0.344	3.33042993331795	2.09020955239388	0.672060844469969	1.906220634596e-163	5.51869935921887e-159	DAG1	dystroglycan 1 [Source:NCBI gene (formerly Entrezgene);Acc:100049058]	Environmental Information Processing	Signaling molecules and interaction	ko04512//ECM-receptor interaction	K06265	GO:0005604//basement membrane;GO:0005615//extracellular space;GO:0005654//nucleoplasm;GO:0005737//cytoplasm;GO:0005886//plasma membrane;GO:0005925//focal adhesion;GO:0016010//dystrophin-associated glycoprotein complex;GO:0016020//membrane;GO:0030027//lamellipodium;GO:0030175//filopodium;GO:0043231//intracellular membrane-bounded organelle;GO:0070938//contractile ring	GO:0001618//virus receptor activity;GO:0003779//actin binding;GO:0005509//calcium ion binding;GO:0008307//structural constituent of muscle;GO:0015631//tubulin binding;GO:0017166//vinculin binding;GO:0042169//SH2 domain binding;GO:0051393//alpha-actinin binding	GO:0006509//membrane protein ectodomain proteolysis;GO:0010470//regulation of gastrulation;GO:0010717//regulation of epithelial to mesenchymal transition;GO:0030336//negative regulation of cell migration;GO:0034453//microtubule anchoring;GO:0043409//negative regulation of MAPK cascade;GO:0051898//negative regulation of protein kinase B signaling;GO:1904261//positive regulation of basement membran…	-	protein_coding
Myocyte	ENSGALG00010014295	CACNA1C	0.451	0.309	17.4949031966527	3.07551012005257	2.50803705354379	2.77655730601356e-163	8.03841105663987e-159	CACNA1C	calcium voltage-gated channel subunit alpha1 C [Source:HGNC Symbol;Acc:HGNC:1390]	Environmental Information Processing;Environmental Information Processing;Organismal Systems;Organismal Systems;Organismal Systems;Organismal Systems	Signal transduction;Signal transduction;Circulatory system;Circulatory system;Endocrine system;Circulatory system	ko04020//Calcium signaling pathway;ko04010//MAPK signaling pathway;ko04261//Adrenergic signaling in cardiomyocytes;ko04270//Vascular smooth muscle contraction;ko04912//GnRH signaling pathway;ko04260//Cardiac muscle contraction	K04850;K04850;K04850;K04850;K04850;K04850	GO:0005737//cytoplasm;GO:0005886//plasma membrane;GO:0005891//voltage-gated calcium channel complex;GO:0014069//postsynaptic density;GO:0016020//membrane;GO:1990454//L-type voltage-gated calcium channel complex	GO:0005216//ion channel activity;GO:0005245//voltage-gated calcium channel activity;GO:0005516//calmodulin binding;GO:0008331//high voltage-gated calcium channel activity;GO:0051393//alpha-actinin binding;GO:0086007//voltage-gated calcium channel activity involved in cardiac muscle cell action potential;GO:0086056//voltage-gated calcium channel activity involved in AV node cell action potential	GO:0002520//immune system development;GO:0006811//ion transport;GO:0007204//positive regulation of cytosolic calcium ion concentration;GO:0007507//heart development;GO:0035115//embryonic forelimb morphogenesis;GO:0043010//camera-type eye development;GO:0055085//transmembrane transport;GO:0061337//cardiac conduction;GO:0061577//calcium ion transmembrane transport via high voltage-gated calcium cha…	-	protein_coding
Myocyte	ENSGALG00010006183	PRKN	0.642	0.407	6.32514429421835	3.9980967724444	0.661784999686475	6.99834650543083e-163	2.02609129678728e-158	PRKN	parkin RBR E3 ubiquitin protein ligase [Source:HGNC Symbol;Acc:HGNC:8607]	Genetic Information Processing;Genetic Information Processing;Cellular Processes	Folding, sorting and degradation;Folding, sorting and degradation;Transport and catabolism	ko04141//Protein processing in endoplasmic reticulum;ko04120//Ubiquitin mediated proteolysis;ko04137//Mitophagy - animal	K04556;K04556;K04556	GO:0000151//ubiquitin ligase complex;GO:0005634//nucleus;GO:0005737//cytoplasm;GO:0005739//mitochondrion;GO:0005783//endoplasmic reticulum;GO:0005794//Golgi apparatus;GO:0005829//cytosol;GO:0016235//aggresome;GO:0016607//nuclear speck;GO:0032991//protein-containing complex;GO:0043005//neuron projection;GO:0048471//perinuclear region of cytoplasm;GO:0098691//dopaminergic synapse;GO:0099073//mitoch…	GO:0001664//G protein-coupled receptor binding;GO:0003714//transcription corepressor activity;GO:0003779//actin binding;GO:0004842//ubiquitin-protein transferase activity;GO:0005515//protein binding;GO:0008013//beta-catenin binding;GO:0015631//tubulin binding;GO:0019899//enzyme binding;GO:0019900//kinase binding;GO:0019901//protein kinase binding;GO:0030165//PDZ domain binding;GO:0030544//Hsp70 p…	GO:0000122//negative regulation of transcription by RNA polymerase II;GO:0000209//protein polyubiquitination;GO:0000422//autophagy of mitochondrion;GO:0000423//mitophagy;GO:0001933//negative regulation of protein phosphorylation;GO:0001963//synaptic transmission, dopaminergic;GO:0001964//startle response;GO:0006511//ubiquitin-dependent protein catabolic process;GO:0006513//protein monoubiquitinat…	-	protein_coding
Myocyte	ENSGALG00010018193	ANK1	0.27	0.099	1.10927869242631	0.417168080948674	1.41092118882744	1.01128858919939e-162	2.92778159459115e-158	ANK1	ankyrin 1 [Source:HGNC Symbol;Acc:HGNC:492]	Human Diseases;Organismal Systems	Cancer: overview;Immune system	ko05205//Proteoglycans in cancer;ko04624//Toll and Imd signaling pathway	K10380;K10380	GO:0005886//plasma membrane;GO:0009898//cytoplasmic side of plasma membrane;GO:0014731//spectrin-associated cytoskeleton	GO:0005515//protein binding;GO:0008093//cytoskeletal anchor activity;GO:0019899//enzyme binding;GO:0019903//protein phosphatase binding;GO:0030507//spectrin binding;GO:0051117//ATPase binding	GO:0006888//endoplasmic reticulum to Golgi vesicle-mediated transport;GO:0007165//signal transduction;GO:0072659//protein localization to plasma membrane	-	protein_coding
Myocyte	ENSGALG00010012194	LRRFIP1	0.539	0.307	3.28115637203644	1.84719721241142	0.828866449808984	1.15349384433162e-162	3.33948002872446e-158	LRRFIP1	LRR binding FLII interacting protein 1 [Source:HGNC Symbol;Acc:HGNC:6702]	-	-	-	-	-	-	GO:0006355//regulation of transcription, DNA-templated	LRRFIP	protein_coding
Myocyte	ENSGALG00010014361	SSPN	0.334	0.144	1.4984832108648	0.637788146723044	1.23235372936206	2.50383473943078e-162	7.24885195412604e-158	SSPN	sarcospan [Source:HGNC Symbol;Acc:HGNC:11322]	-	-	-	-	GO:0005886//plasma membrane;GO:0016010//dystrophin-associated glycoprotein complex;GO:0016020//membrane;GO:0030133//transport vesicle	-	-	-	protein_coding
Myocyte	ENSGALG00010013316	KDM7A	0.444	0.223	2.32824857775537	1.24837389067045	0.899195008035375	2.56018336185215e-162	7.41198685089815e-158	KDM7A	lysine demethylase 7A [Source:HGNC Symbol;Acc:HGNC:22224]	-	-	-	-	GO:0005654//nucleoplasm;GO:0005730//nucleolus	GO:0005506//iron ion binding;GO:0008270//zinc ion binding;GO:0016706//2-oxoglutarate-dependent dioxygenase activity;GO:0032454//histone H3-methyl-lysine-9 demethylase activity;GO:0035064//methylated histone binding;GO:0035575//histone H4-methyl-lysine-20 demethylase activity;GO:0051864//histone H3-methyl-lysine-36 demethylase activity;GO:0071558//histone H3-tri/di-methyl-lysine-27 demethylase act…	GO:0045893//positive regulation of transcription, DNA-templated	-	protein_coding
Myocyte	ENSGALG00010013957	ENSGALG00010013957	0.338	0.15	1.65005737626551	0.709816480665301	1.21699821445548	7.79929204447788e-160	2.25797303979679e-155	ENSGALG00010013957	-	-	-	-	-	-	-	-	-	lncRNA
Myocyte	ENSGALG00010002017	ARHGAP28	0.318	0.133	2.23183747273008	1.11723131042793	0.998304059942491	5.07810811694043e-159	1.47016308093542e-154	ARHGAP28	Rho GTPase activating protein 28 [Source:HGNC Symbol;Acc:HGNC:25509]	-	-	-	-	GO:0005654//nucleoplasm;GO:0030054//cell junction	-	GO:0007165//signal transduction;GO:0051497//negative regulation of stress fiber assembly;GO:1904425//negative regulation of GTP binding	-	protein_coding
Myocyte	ENSGALG00010029341	SLC43A2	0.472	0.268	3.44201762219803	1.49922992667868	1.19903282704266	5.48489637464857e-159	1.58793234942451e-154	SLC43A2	solute carrier family 43 member 2 [Source:HGNC Symbol;Acc:HGNC:23087]	-	-	-	-	GO:0005886//plasma membrane;GO:0016020//membrane;GO:0016323//basolateral plasma membrane	GO:0015175//neutral amino acid transmembrane transporter activity;GO:0015179//L-amino acid transmembrane transporter activity;GO:0015188//L-isoleucine transmembrane transporter activity;GO:0015190//L-leucine transmembrane transporter activity;GO:0015191//L-methionine transmembrane transporter activity;GO:0015192//L-phenylalanine transmembrane transporter activity;GO:0022857//transmembrane transpo…	GO:0015804//neutral amino acid transport;GO:0015807//L-amino acid transport;GO:0015818//isoleucine transport;GO:0015820//leucine transport;GO:0015821//methionine transport;GO:0015823//phenylalanine transport;GO:0051956//negative regulation of amino acid transport;GO:0055085//transmembrane transport;GO:0060358//negative regulation of leucine import;GO:1902475//L-alpha-amino acid transmembrane tran…	-	protein_coding
Myocyte	ENSGALG00010017921	SPATA7	0.308	0.129	1.45049079274093	0.584634847163793	1.3109334091243	2.82931288224676e-158	8.19114372539261e-154	SPATA7	spermatogenesis associated 7 [Source:HGNC Symbol;Acc:HGNC:20423]	-	-	-	-	GO:0005829//cytosol;GO:0005930//axoneme;GO:0015630//microtubule cytoskeleton;GO:0032391//photoreceptor connecting cilium;GO:0036064//ciliary basal body;GO:0120200//rod photoreceptor outer segment;GO:0120206//photoreceptor distal connecting cilium	-	GO:0000226//microtubule cytoskeleton organization;GO:0045494//photoreceptor cell maintenance;GO:1903546//protein localization to photoreceptor outer segment;GO:1903621//protein localization to photoreceptor connecting cilium	-	protein_coding
Myocyte	ENSGALG00010016916	ACYP2	0.385	0.182	1.95946715969044	0.928622106989813	1.07729786228551	4.3537628036184e-158	1.26045786927556e-153	ACYP2	acylphosphatase 2 [Source:NCBI gene (formerly Entrezgene);Acc:421217]	Metabolism;Metabolism	Global and overview maps;Carbohydrate metabolism	ko01100//Metabolic pathways;ko00620//Pyruvate metabolism	K01512;K01512	-	GO:0003998//acylphosphatase activity	-	-	protein_coding
Myocyte	ENSGALG00010024463	FBXL22	0.295	0.116	1.19324789743337	0.515495406547993	1.21086231702173	1.47391746901319e-157	4.26713846454007e-153	FBXL22	F-box and leucine-rich repeat protein 22 [Source:NCBI gene (formerly Entrezgene);Acc:101749169]	-	-	-	-	GO:0005730//nucleolus;GO:0005829//cytosol	GO:0005515//protein binding	-	-	protein_coding
Myocyte	ENSGALG00010021085	AMPD3	0.28	0.108	1.52581367196164	0.564875303617445	1.43357446265191	2.21521377304108e-157	6.41326539433122e-153	AMPD3	adenosine monophosphate deaminase 3 [Source:NCBI gene (formerly Entrezgene);Acc:423041]	Metabolism;Metabolism	Global and overview maps;Nucleotide metabolism	ko01100//Metabolic pathways;ko00230//Purine metabolism	K01490;K01490	GO:0005829//cytosol	GO:0003876//AMP deaminase activity;GO:0016787//hydrolase activity;GO:0019239//deaminase activity;GO:0046872//metal ion binding	GO:0006188//IMP biosynthetic process;GO:0009168//purine ribonucleoside monophosphate biosynthetic process;GO:0032264//IMP salvage;GO:0046033//AMP metabolic process	-	protein_coding
Myocyte	ENSGALG00010010720	ENSGALG00010010720	0.526	0.313	3.15143718209058	1.65624140907703	0.928096934311125	1.59734122918216e-153	4.62446259260528e-149	ENSGALG00010010720	-	-	-	-	-	-	-	-	-	lncRNA
Myocyte	ENSGALG00010021618	NEO1	0.369	0.181	1.99202566456541	0.820308443057297	1.27999785205983	2.98339969115944e-153	8.63724044587569e-149	NEO1	neogenin 1 [Source:HGNC Symbol;Acc:HGNC:7754]	Environmental Information Processing;Environmental Information Processing	Signaling molecules and interaction;Signal transduction	ko04514//Cell adhesion molecules;ko04350//TGF-beta signaling pathway	K06766;K06766	GO:0005654//nucleoplasm;GO:0005794//Golgi apparatus;GO:0005886//plasma membrane;GO:0009986//cell surface;GO:0016020//membrane;GO:0030426//growth cone;GO:0097708//intracellular vesicle;GO:0098797//plasma membrane protein complex	GO:0005515//protein binding;GO:0038023//signaling receptor activity;GO:0039706//co-receptor binding;GO:0045296//cadherin binding;GO:0070700//BMP receptor binding	GO:0006355//regulation of transcription, DNA-templated;GO:0006879//cellular iron ion homeostasis;GO:0007520//myoblast fusion;GO:0009306//protein secretion;GO:0030513//positive regulation of BMP signaling pathway;GO:0048679//regulation of axon regeneration;GO:0048681//negative regulation of axon regeneration;GO:0050709//negative regulation of protein secretion;GO:0060586//multicellular organismal …	-	protein_coding
Myocyte	ENSGALG00010021689	MPRIP	0.379	0.183	1.82521286709062	0.834230097761884	1.1295474608736	1.84040028602213e-152	5.32814286806267e-148	MPRIP	myosin phosphatase Rho interacting protein [Source:HGNC Symbol;Acc:HGNC:30321]	-	-	-	-	GO:0005829//cytosol;GO:0015629//actin cytoskeleton	-	-	-	protein_coding
Myocyte	ENSGALG00010021196	ATP6V0A1	0.49	0.267	2.38984894710329	1.38926688043572	0.78259566402686	1.87844995813267e-152	5.43830047378988e-148	ATP6V0A1	ATPase H+ transporting V0 subunit a1 [Source:NCBI gene (formerly Entrezgene);Acc:395474]	Metabolism;Cellular Processes;Cellular Processes;Metabolism	Global and overview maps;Transport and catabolism;Transport and catabolism;Energy metabolism	ko01100//Metabolic pathways;ko04145//Phagosome;ko04142//Lysosome;ko00190//Oxidative phosphorylation	K02154;K02154;K02154;K02154	GO:0000220//vacuolar proton-transporting V-type ATPase, V0 domain;GO:0005737//cytoplasm;GO:0005794//Golgi apparatus;GO:0005829//cytosol;GO:0005886//plasma membrane;GO:0016020//membrane;GO:0016471//vacuolar proton-transporting V-type ATPase complex;GO:0016607//nuclear speck;GO:0033179//proton-transporting V-type ATPase, V0 domain;GO:0043229//intracellular organelle;GO:0043231//intracellular membra…	GO:0046961//proton-transporting ATPase activity, rotational mechanism;GO:0051117//ATPase binding	GO:0006811//ion transport;GO:0007035//vacuolar acidification;GO:0016241//regulation of macroautophagy;GO:0097401//synaptic vesicle lumen acidification;GO:1902600//proton transmembrane transport	-	protein_coding
Myocyte	ENSGALG00010024373	TCAP	0.626	0.466	10.2398491825876	3.93021395663443	1.38151470828377	4.67775069658097e-152	1.35425560416716e-147	TCAP	titin-cap [Source:HGNC Symbol;Acc:HGNC:11610]	-	-	-	-	GO:0030018//Z disc;GO:0031674//I band;GO:1990733//titin-telethonin complex	GO:0008307//structural constituent of muscle;GO:0030674//protein-macromolecule adaptor activity;GO:0031432//titin binding;GO:0036122//BMP binding;GO:0044325//transmembrane transporter binding;GO:0051373//FATZ binding;GO:0070080//titin Z domain binding	GO:0001756//somitogenesis;GO:0003009//skeletal muscle contraction;GO:0003300//cardiac muscle hypertrophy;GO:0007512//adult heart development;GO:0014898//cardiac muscle hypertrophy in response to stress;GO:0030240//skeletal muscle thin filament assembly;GO:0030241//skeletal muscle myosin thick filament assembly;GO:0030916//otic vesicle formation;GO:0035995//detection of muscle stretch;GO:0045214//…	-	protein_coding
Myocyte	ENSGALG00010023167	GPD1	0.305	0.128	1.50241081763548	0.652156732450946	1.20398872250701	2.08647863218636e-151	6.04056428804273e-147	GPD1	glycerol-3-phosphate dehydrogenase 1 [Source:NCBI gene (formerly Entrezgene);Acc:426881]	Metabolism	Lipid metabolism	ko00564//Glycerophospholipid metabolism	K00006	GO:0009331//glycerol-3-phosphate dehydrogenase complex	GO:0016491//oxidoreductase activity;GO:0016616//oxidoreductase activity, acting on the CH-OH group of donors, NAD or NADP as acceptor;GO:0042803//protein homodimerization activity;GO:0047952//glycerol-3-phosphate dehydrogenase [NAD(P)+] activity;GO:0051287//NAD binding	GO:0005975//carbohydrate metabolic process;GO:0006072//glycerol-3-phosphate metabolic process;GO:0006094//gluconeogenesis;GO:0006116//NADH oxidation;GO:0006127//glycerophosphate shuttle;GO:0045821//positive regulation of glycolytic process;GO:0046168//glycerol-3-phosphate catabolic process;GO:0071320//cellular response to cAMP;GO:0071356//cellular response to tumor necrosis factor	-	protein_coding
Myocyte	ENSGALG00010024116	MCAM	0.362	0.167	1.59743175961041	0.78818854823849	1.01914	2.83754176192477e-151	8.21496715494839e-147	MCAM	melanoma cell adhesion molecule [Source:HGNC Symbol;Acc:HGNC:6934]	-	-	-	-	GO:0005886//plasma membrane;GO:0009897//external side of plasma membrane	-	GO:0001525//angiogenesis;GO:0003094//glomerular filtration;GO:0061042//vascular wound healing	-	protein_coding
Myocyte	ENSGALG00010001741	SATB1	0.278	0.105	1.33948095554828	0.844100720160524	0.666187009184844	3.23003804205775e-151	9.35128313556138e-147	SATB1	SATB homeobox 1 [Source:NCBI gene (formerly Entrezgene);Acc:420647]	-	-	-	-	GO:0005634//nucleus	GO:0000978//RNA polymerase II cis-regulatory region sequence-specific DNA binding;GO:0000981//DNA-binding transcription factor activity, RNA polymerase II-specific;GO:0003677//DNA binding	GO:0006338//chromatin remodeling;GO:0006357//regulation of transcription by RNA polymerase II	CUT	protein_coding
Myocyte	ENSGALG00010018306	DES	0.548	0.325	3.26890185262274	1.7843630041547	0.873396919840395	9.58245692542708e-151	2.77421710448039e-146	DES	desmin [Source:HGNC Symbol;Acc:HGNC:2770]	Human Diseases;Human Diseases;Human Diseases	Cardiovascular disease;Cardiovascular disease;Cardiovascular disease	ko05414//Dilated cardiomyopathy;ko05412//Arrhythmogenic right ventricular cardiomyopathy;ko05410//Hypertrophic cardiomyopathy	K07610;K07610;K07610	GO:0005634//nucleus;GO:0005737//cytoplasm;GO:0005856//cytoskeleton;GO:0005882//intermediate filament;GO:0005911//cell-cell junction;GO:0005916//fascia adherens;GO:0014704//intercalated disc;GO:0030018//Z disc;GO:0031594//neuromuscular junction;GO:0042383//sarcolemma;GO:0043292//contractile fiber;GO:0045111//intermediate filament cytoskeleton;GO:0097512//cardiac myofibril	GO:0008092//cytoskeletal protein binding;GO:0042802//identical protein binding	GO:0045109//intermediate filament organization	-	protein_coding
Myocyte	ENSGALG00010023852	LRRC39	0.304	0.125	1.20174791432057	0.55548688940225	1.11330953297523	1.42184818476558e-150	4.11639267971482e-146	LRRC39	leucine rich repeat containing 39 [Source:HGNC Symbol;Acc:HGNC:28228]	-	-	-	-	-	GO:0005515//protein binding	-	-	protein_coding
Myocyte	ENSGALG00010003978	ANK2	0.508	0.283	3.55093941086778	2.44344783843691	0.53928243714034	1.44362025326308e-150	4.17942499522193e-146	ANK2	ankyrin 2 [Source:HGNC Symbol;Acc:HGNC:493]	Human Diseases;Organismal Systems	Cancer: overview;Immune system	ko05205//Proteoglycans in cancer;ko04624//Toll and Imd signaling pathway	K10380;K10380	GO:0005886//plasma membrane;GO:0016323//basolateral plasma membrane	GO:0005515//protein binding;GO:0019899//enzyme binding;GO:0019901//protein kinase binding;GO:0030507//spectrin binding;GO:0044325//transmembrane transporter binding;GO:0140031//phosphorylation-dependent protein binding	GO:0002027//regulation of heart rate;GO:0003283//atrial septum development;GO:0007165//signal transduction;GO:0008104//protein localization;GO:0010628//positive regulation of gene expression;GO:0010881//regulation of cardiac muscle contraction by regulation of the release of sequestered calcium ion;GO:0010882//regulation of cardiac muscle contraction by calcium ion signaling;GO:0033365//protein l…	-	protein_coding
Myocyte	ENSGALG00010021812	TEAD1	0.674	0.465	6.58159133876753	4.0929826719814	0.685283891054728	1.82960935234448e-150	5.29690203597251e-146	TEAD1	TEA domain transcription factor 1 [Source:NCBI gene (formerly Entrezgene);Acc:403089]	Environmental Information Processing;Environmental Information Processing;Environmental Information Processing	Signal transduction;Signal transduction;Signal transduction	ko04390//Hippo signaling pathway;ko04391//Hippo signaling pathway - fly;ko04392//Hippo signaling pathway - multiple species	K09448;K09448;K09448	GO:0005634//nucleus;GO:0005654//nucleoplasm;GO:0005667//transcription regulator complex;GO:0140552//TEAD-YAP complex	GO:0000978//RNA polymerase II cis-regulatory region sequence-specific DNA binding;GO:0000981//DNA-binding transcription factor activity, RNA polymerase II-specific;GO:0003677//DNA binding;GO:0003700//DNA-binding transcription factor activity;GO:1990837//sequence-specific double-stranded DNA binding	GO:0006355//regulation of transcription, DNA-templated;GO:0006357//regulation of transcription by RNA polymerase II;GO:0030307//positive regulation of cell growth;GO:0035329//hippo signaling;GO:0045893//positive regulation of transcription, DNA-templated;GO:0045944//positive regulation of transcription by RNA polymerase II;GO:0048568//embryonic organ development;GO:0065003//protein-containing com…	TEA	protein_coding
Myocyte	ENSGALG00010011549	KIAA0232	0.622	0.408	4.1152799826622	2.41353625229196	0.769842090789814	4.26853080910513e-149	1.23578235454403e-144	KIAA0232	KIAA0232 [Source:HGNC Symbol;Acc:HGNC:28992]	-	-	-	-	-	-	-	-	protein_coding
Myocyte	ENSGALG00010016706	RTN4	0.657	0.444	4.26721048219682	2.61414535547009	0.70695391174824	8.93759295784958e-149	2.58752253722703e-144	RTN4	reticulon 4 [Source:NCBI gene (formerly Entrezgene);Acc:378790]	Human Diseases	Neurodegenerative disease	ko05010//Alzheimer disease	K20720	GO:0005635//nuclear envelope;GO:0005783//endoplasmic reticulum;GO:0005789//endoplasmic reticulum membrane;GO:0014069//postsynaptic density;GO:0042995//cell projection;GO:0071782//endoplasmic reticulum tubular network;GO:0098794//postsynapse;GO:0098826//endoplasmic reticulum tubular network membrane;GO:0098978//glutamatergic synapse	GO:0031625//ubiquitin protein ligase binding	GO:0001825//blastocyst formation;GO:0007399//nervous system development;GO:0007413//axonal fasciculation;GO:0010634//positive regulation of epithelial cell migration;GO:0021801//cerebral cortex radial glia-guided migration;GO:0030308//negative regulation of cell growth;GO:0030517//negative regulation of axon extension;GO:0033601//positive regulation of mammary gland epithelial cell proliferation;…	-	protein_coding
Myocyte	ENSGALG00010018033	COQ8A	0.367	0.184	1.89791660652712	0.827668215554715	1.19729214184089	3.98109627915488e-147	1.15256718377813e-142	COQ8A	coenzyme Q8A [Source:NCBI gene (formerly Entrezgene);Acc:416745]	-	-	-	-	GO:0005739//mitochondrion	GO:0016301//kinase activity;GO:0043531//ADP binding	GO:0006744//ubiquinone biosynthetic process;GO:0016310//phosphorylation	-	protein_coding
Myocyte	ENSGALG00010011558	MYBPC1	0.279	0.12	2.29017	0.546853669274704	2.06622573584016	2.65566961254498e-146	7.68842909527897e-142	MYBPC1	myosin binding protein C1 [Source:HGNC Symbol;Acc:HGNC:7549]	-	-	-	-	-	GO:0005515//protein binding;GO:0017022//myosin binding	-	-	protein_coding
Myocyte	ENSGALG00010007590	FBXW7	0.272	0.114	1.61471724527942	0.516569138357234	1.6442481957848	3.55664291584208e-143	1.02968369056544e-138	FBXW7	F-box and WD repeat domain containing 7 [Source:NCBI gene (formerly Entrezgene);Acc:422481]	Genetic Information Processing	Folding, sorting and degradation	ko04120//Ubiquitin mediated proteolysis	K10260	GO:0005634//nucleus;GO:0005730//nucleolus;GO:0005737//cytoplasm;GO:0005739//mitochondrion;GO:0005783//endoplasmic reticulum;GO:0005794//Golgi apparatus;GO:0019005//SCF ubiquitin ligase complex;GO:0048471//perinuclear region of cytoplasm;GO:1990452//Parkin-FBXW7-Cul1 ubiquitin ligase complex	GO:0005515//protein binding;GO:0030332//cyclin binding;GO:0030674//protein-macromolecule adaptor activity;GO:0031625//ubiquitin protein ligase binding;GO:0042802//identical protein binding;GO:0050816//phosphothreonine residue binding;GO:0097027//ubiquitin-protein transferase activator activity	GO:0001570//vasculogenesis;GO:0007062//sister chromatid cohesion;GO:0007219//Notch signaling pathway;GO:0010629//negative regulation of gene expression;GO:0016567//protein ubiquitination;GO:0030324//lung development;GO:0031146//SCF-dependent proteasomal ubiquitin-dependent protein catabolic process;GO:0031398//positive regulation of protein ubiquitination;GO:0031648//protein destabilization;GO:00…	-	protein_coding
Myocyte	ENSGALG00010006202	SACS	0.455	0.258	2.60171113313048	1.29033597899482	1.01171402417136	5.17471259118931e-143	1.49813104227522e-138	SACS	sacsin molecular chaperone [Source:HGNC Symbol;Acc:HGNC:10519]	-	-	-	-	GO:0005634//nucleus;GO:0005737//cytoplasm;GO:0005739//mitochondrion	GO:0005515//protein binding;GO:0030544//Hsp70 protein binding;GO:0042802//identical protein binding;GO:0051087//chaperone binding;GO:0070628//proteasome binding	GO:0090084//negative regulation of inclusion body assembly	-	protein_coding
Myocyte	ENSGALG00010010970	TPM2	0.667	0.484	6.19368709601454	3.35723348444718	0.883525624976404	1.02870858677769e-141	2.97821422958008e-137	TPM2	tropomyosin 2 [Source:NCBI gene (formerly Entrezgene);Acc:396430]	Organismal Systems;Organismal Systems	Circulatory system;Circulatory system	ko04261//Adrenergic signaling in cardiomyocytes;ko04260//Cardiac muscle contraction	K09290;K09290	GO:0005856//cytoskeleton	GO:0003779//actin binding;GO:0008092//cytoskeletal protein binding	-	-	protein_coding
Myocyte	ENSGALG00010014948	RBM38	0.411	0.21	2.02744003773593	1.07205094647404	0.919285779042158	1.48845386082018e-141	4.30922277246051e-137	RBM38	RNA binding motif protein 38 [Source:NCBI gene (formerly Entrezgene);Acc:768866]	-	-	-	-	-	GO:0003676//nucleic acid binding;GO:0003723//RNA binding;GO:0003729//mRNA binding	GO:0010830//regulation of myotube differentiation;GO:0043484//regulation of RNA splicing	-	protein_coding
Myocyte	ENSGALG00010017431	FYCO1	0.442	0.238	2.28285046834963	1.21765769742579	0.906727736850651	2.62776152465476e-141	7.60763239002799e-137	FYCO1	FYVE and coiled-coil domain autophagy adaptor 1 [Source:NCBI gene (formerly Entrezgene);Acc:428453]	Human Diseases	Infectious disease: bacterial	ko05132//Salmonella infection	K21954	GO:0005764//lysosome;GO:0005770//late endosome;GO:0005776//autophagosome;GO:0005794//Golgi apparatus;GO:0043231//intracellular membrane-bounded organelle	GO:0046872//metal ion binding	GO:0072383//plus-end-directed vesicle transport along microtubule;GO:1901098//positive regulation of autophagosome maturation	-	protein_coding
Myocyte	ENSGALG00010005554	CRYL1	0.251	0.099	1.44130281073543	0.476667966147052	1.59631689126631	4.60309290846703e-141	1.33264142793029e-136	CRYL1	crystallin lambda 1 [Source:NCBI gene (formerly Entrezgene);Acc:418953]	Metabolism;Metabolism	Global and overview maps;Carbohydrate metabolism	ko01100//Metabolic pathways;ko00040//Pentose and glucuronate interconversions	K13247;K13247	GO:0005829//cytosol	GO:0016491//oxidoreductase activity;GO:0016616//oxidoreductase activity, acting on the CH-OH group of donors, NAD or NADP as acceptor;GO:0042803//protein homodimerization activity;GO:0050104//L-gulonate 3-dehydrogenase activity;GO:0070403//NAD+ binding	GO:0006631//fatty acid metabolic process;GO:0019640//glucuronate catabolic process to xylulose 5-phosphate	-	protein_coding
Myocyte	ENSGALG00010013977	SLC38A2	0.675	0.524	6.84012737071738	3.67793580762244	0.895126889856446	2.43718965157409e-140	7.05590776027216e-136	SLC38A2	solute carrier family 38 member 2 [Source:NCBI gene (formerly Entrezgene);Acc:417807]	Organismal Systems;Organismal Systems;Organismal Systems	Digestive system;Nervous system;Nervous system	ko04974//Protein digestion and absorption;ko04724//Glutamatergic synapse;ko04727//GABAergic synapse	K14207;K14207;K14207	GO:0005737//cytoplasm;GO:0005886//plasma membrane	GO:0005283//amino acid:sodium symporter activity;GO:0005295//neutral amino acid:sodium symporter activity;GO:0015171//amino acid transmembrane transporter activity;GO:0015175//neutral amino acid transmembrane transporter activity;GO:0015186//L-glutamine transmembrane transporter activity	GO:0003333//amino acid transmembrane transport;GO:0006865//amino acid transport;GO:0006868//glutamine transport;GO:0010628//positive regulation of gene expression;GO:0015804//neutral amino acid transport;GO:0015824//proline transport;GO:0033120//positive regulation of RNA splicing;GO:0080135//regulation of cellular response to stress;GO:1903841//cellular response to arsenite(3-)	-	protein_coding
Myocyte	ENSGALG00010019855	TTC7A	0.476	0.289	4.78426775682767	1.85160108647922	1.36952481953172	2.59840445138396e-140	7.52264072720171e-136	TTC7A	tetratricopeptide repeat domain 7A [Source:NCBI gene (formerly Entrezgene);Acc:421414]	-	-	-	-	GO:0005886//plasma membrane	GO:0005515//protein binding	GO:0006879//cellular iron ion homeostasis;GO:0030097//hemopoiesis;GO:0046854//phosphatidylinositol phosphate biosynthetic process;GO:0072659//protein localization to plasma membrane	-	protein_coding
Myocyte	ENSGALG00010019451	CAV3	0.341	0.16	1.51928503037162	0.706869375564405	1.10387701170232	4.64895505362577e-140	1.3459189775752e-135	CAV3	caveolin 3 [Source:NCBI gene (formerly Entrezgene);Acc:378796]	Cellular Processes;Cellular Processes	Transport and catabolism;Cellular community - eukaryotes	ko04144//Endocytosis;ko04510//Focal adhesion	K12959;K12959	GO:0000139//Golgi membrane;GO:0005783//endoplasmic reticulum;GO:0005794//Golgi apparatus;GO:0005886//plasma membrane;GO:0005901//caveola;GO:0005925//focal adhesion;GO:0016010//dystrophin-associated glycoprotein complex;GO:0016020//membrane;GO:0030315//T-tubule;GO:0042383//sarcolemma;GO:0043231//intracellular membrane-bounded organelle;GO:0045121//membrane raft	GO:0005246//calcium channel regulator activity;GO:0017080//sodium channel regulator activity;GO:0043014//alpha-tubulin binding;GO:0044325//transmembrane transporter binding;GO:0044877//protein-containing complex binding;GO:0060090//molecular adaptor activity;GO:0071253//connexin binding	GO:0000165//MAPK cascade;GO:0001778//plasma membrane repair;GO:0002027//regulation of heart rate;GO:0003300//cardiac muscle hypertrophy;GO:0006469//negative regulation of protein kinase activity;GO:0006641//triglyceride metabolic process;GO:0006816//calcium ion transport;GO:0006897//endocytosis;GO:0007009//plasma membrane organization;GO:0007015//actin filament organization;GO:0007520//myoblast f…	-	protein_coding
Myocyte	ENSGALG00010009323	RNF150	0.389	0.195	2.33497000451194	1.21842012727713	0.938392337662159	5.87884462792478e-140	1.7019843082305e-135	RNF150	ring finger protein 150 [Source:HGNC Symbol;Acc:HGNC:23138]	-	-	-	-	GO:0005737//cytoplasm	GO:0061630//ubiquitin protein ligase activity	GO:0006511//ubiquitin-dependent protein catabolic process	-	protein_coding
Myocyte	ENSGALG00010024314	ITFG1	0.382	0.189	1.7123595805969	0.901957418270594	0.924854456887934	1.70849876785097e-139	4.94627478280533e-135	ITFG1	integrin alpha FG-GAP repeat containing 1 [Source:NCBI gene (formerly Entrezgene);Acc:415742]	-	-	-	-	-	-	-	-	protein_coding
Myocyte	ENSGALG00010011682	USP15	0.583	0.367	3.5270029872858	2.11424286737674	0.738301686139835	2.31316186588439e-139	6.69683491792189e-135	USP15	ubiquitin specific peptidase 15 [Source:NCBI gene (formerly Entrezgene);Acc:395644]	Cellular Processes	Transport and catabolism	ko04137//Mitophagy - animal	K21343	GO:0005634//nucleus;GO:0005654//nucleoplasm;GO:0005737//cytoplasm;GO:0005829//cytosol;GO:0016604//nuclear body	GO:0003824//catalytic activity;GO:0004197//cysteine-type endopeptidase activity;GO:0004843//thiol-dependent deubiquitinase;GO:0005160//transforming growth factor beta receptor binding;GO:0008047//enzyme activator activity;GO:0008233//peptidase activity;GO:0008234//cysteine-type peptidase activity;GO:0016787//hydrolase activity;GO:0042802//identical protein binding;GO:0046332//SMAD binding;GO:0061…	GO:0006508//proteolysis;GO:0006511//ubiquitin-dependent protein catabolic process;GO:0007179//transforming growth factor beta receptor signaling pathway;GO:0016579//protein deubiquitination;GO:0030509//BMP signaling pathway;GO:0035520//monoubiquitinated protein deubiquitination;GO:0060389//pathway-restricted SMAD protein phosphorylation;GO:0140673//co-transcriptional chromatin reassembly;GO:19002…	-	protein_coding
Myocyte	ENSGALG00010008058	USP25	0.6	0.407	5.60158909064489	2.54245477497411	1.13961404542393	2.7361143636213e-139	7.92132469412004e-135	USP25	ubiquitin specific peptidase 25 [Source:HGNC Symbol;Acc:HGNC:12624]	Organismal Systems	Immune system	ko04657//IL-17 signaling pathway	K11849	GO:0005783//endoplasmic reticulum;GO:0005829//cytosol	GO:0004843//thiol-dependent deubiquitinase;GO:0005515//protein binding;GO:0031625//ubiquitin protein ligase binding;GO:0032183//SUMO binding;GO:0051117//ATPase binding	GO:0006511//ubiquitin-dependent protein catabolic process;GO:0016579//protein deubiquitination;GO:0070536//protein K63-linked deubiquitination;GO:0071108//protein K48-linked deubiquitination;GO:1904293//negative regulation of ERAD pathway	-	protein_coding
Myocyte	ENSGALG00010016404	ESRRG	0.832	0.706	16.6926080685749	10.8536166652414	0.621033519627948	3.16316051485029e-138	9.15766600654306e-134	ESRRG	estrogen related receptor gamma [Source:NCBI gene (formerly Entrezgene);Acc:421357]	-	-	-	-	GO:0005634//nucleus	GO:0000977//RNA polymerase II transcription regulatory region sequence-specific DNA binding;GO:0001228//DNA-binding transcription activator activity, RNA polymerase II-specific;GO:0003677//DNA binding;GO:0003700//DNA-binding transcription factor activity;GO:0003707//steroid hormone receptor activity;GO:0005496//steroid binding;GO:0008270//zinc ion binding;GO:0034056//estrogen response element bin…	GO:0006351//transcription, DNA-templated;GO:0006355//regulation of transcription, DNA-templated;GO:0043401//steroid hormone mediated signaling pathway;GO:0045893//positive regulation of transcription, DNA-templated;GO:0045944//positive regulation of transcription by RNA polymerase II;GO:0120162//positive regulation of cold-induced thermogenesis	ESR-like	protein_coding
Myocyte	ENSGALG00010016292	PHKA1	0.296	0.125	1.22739380262313	0.580019252887358	1.08142550983607	3.17934800808688e-138	9.20453041821233e-134	PHKA1	phosphorylase kinase regulatory subunit alpha 1 [Source:HGNC Symbol;Acc:HGNC:8925]	Environmental Information Processing;Organismal Systems	Signal transduction;Endocrine system	ko04020//Calcium signaling pathway;ko04910//Insulin signaling pathway	K07190;K07190	-	GO:0005516//calmodulin binding	GO:0005975//carbohydrate metabolic process;GO:0005977//glycogen metabolic process	-	protein_coding
Myocyte	ENSGALG00010015589	FRMD3	0.279	0.117	1.25282127378509	0.531990668616886	1.23570777045807	4.68163040270679e-138	1.35537881788764e-133	FRMD3	FERM domain containing 3 [Source:HGNC Symbol;Acc:HGNC:24125]	-	-	-	-	GO:0005856//cytoskeleton	GO:0008092//cytoskeletal protein binding	GO:0031032//actomyosin structure organization	-	protein_coding
Myocyte	ENSGALG00010006496	UBE2H	0.476	0.267	2.38856089441737	1.3686987829751	0.803336677872854	2.03841712832947e-137	5.90142142822666e-133	UBE2H	ubiquitin conjugating enzyme E2 H [Source:NCBI gene (formerly Entrezgene);Acc:416678]	Genetic Information Processing	Folding, sorting and degradation	ko04120//Ubiquitin mediated proteolysis	K10576	-	GO:0004842//ubiquitin-protein transferase activity;GO:0061631//ubiquitin conjugating enzyme activity	GO:0043161//proteasome-mediated ubiquitin-dependent protein catabolic process;GO:0070936//protein K48-linked ubiquitination;GO:0070979//protein K11-linked ubiquitination	-	protein_coding
Myocyte	ENSGALG00010002405	KCNQ5	0.56	0.381	11.0472104169812	5.31173510292303	1.05642700774042	2.30849191236516e-137	6.68331493548836e-133	KCNQ5	potassium voltage-gated channel subfamily Q member 5 [Source:HGNC Symbol;Acc:HGNC:6299]	Organismal Systems	Nervous system	ko04725//Cholinergic synapse	K04930	GO:0005886//plasma membrane;GO:0008076//voltage-gated potassium channel complex;GO:0016020//membrane;GO:0030118//clathrin coat	GO:0005216//ion channel activity;GO:0005249//voltage-gated potassium channel activity	GO:0006811//ion transport;GO:0006813//potassium ion transport;GO:0055085//transmembrane transport;GO:0071805//potassium ion transmembrane transport	-	protein_coding
Myocyte	ENSGALG00010021242	BCAR3	0.288	0.124	1.42225880620292	0.575374903149467	1.30560981407954	2.56612432815085e-137	7.42918654242953e-133	BCAR3	BCAR3 adaptor protein, NSP family member [Source:HGNC Symbol;Acc:HGNC:973]	-	-	-	-	GO:0005925//focal adhesion;GO:0016020//membrane	GO:0001784//phosphotyrosine residue binding;GO:0005085//guanyl-nucleotide exchange factor activity;GO:0019900//kinase binding	GO:0002089//lens morphogenesis in camera-type eye;GO:0007264//small GTPase mediated signal transduction;GO:0008286//insulin receptor signaling pathway;GO:0033138//positive regulation of peptidyl-serine phosphorylation;GO:0043410//positive regulation of MAPK cascade;GO:0043547//positive regulation of GTPase activity;GO:0045740//positive regulation of DNA replication;GO:0045742//positive regulation…	-	protein_coding
Myocyte	ENSGALG00010012747	TOB2	0.252	0.1	1.17267966242312	0.435725729086407	1.42831675996352	1.92163732757415e-135	5.56333222705992e-131	TOB2	transducer of ERBB2, 2 [Source:NCBI gene (formerly Entrezgene);Acc:417992]	Genetic Information Processing	Folding, sorting and degradation	ko03018//RNA degradation	K14443	GO:0005829//cytosol	GO:0042809//vitamin D receptor binding	GO:0010468//regulation of gene expression;GO:0030316//osteoclast differentiation;GO:0045671//negative regulation of osteoclast differentiation;GO:0045778//positive regulation of ossification	-	protein_coding
Myocyte	ENSGALG00010005546	NRF1	0.291	0.123	1.12561275450378	0.537671775240886	1.06591293589701	2.201346167681e-135	6.37311729005326e-131	NRF1	nuclear respiratory factor 1 [Source:NCBI gene (formerly Entrezgene);Acc:416677]	Environmental Information Processing	Signal transduction	ko04371//Apelin signaling pathway	K11831	GO:0005634//nucleus;GO:0005654//nucleoplasm;GO:0005829//cytosol	GO:0000978//RNA polymerase II cis-regulatory region sequence-specific DNA binding;GO:0001228//DNA-binding transcription activator activity, RNA polymerase II-specific;GO:0003677//DNA binding;GO:0003700//DNA-binding transcription factor activity	GO:0006357//regulation of transcription by RNA polymerase II;GO:0045944//positive regulation of transcription by RNA polymerase II	Nrf1	protein_coding
Myocyte	ENSGALG00010020550	HECTD2	0.314	0.147	2.25560480957205	0.735236726891833	1.61723358456838	8.44957308062568e-135	2.44623590257194e-130	HECTD2	HECT domain E3 ubiquitin protein ligase 2 [Source:HGNC Symbol;Acc:HGNC:26736]	-	-	-	-	-	GO:0004842//ubiquitin-protein transferase activity;GO:0061630//ubiquitin protein ligase activity	GO:0000209//protein polyubiquitination	-	protein_coding
Myocyte	ENSGALG00010020125	NAV2	0.54	0.319	3.33437153429881	2.14733516783726	0.634867473901593	6.31326216136777e-134	1.82775252833758e-129	NAV2	neuron navigator 2 [Source:HGNC Symbol;Acc:HGNC:15997]	-	-	-	-	GO:0005614//interstitial matrix;GO:0005654//nucleoplasm;GO:0031012//extracellular matrix	GO:0005515//protein binding;GO:0008201//heparin binding;GO:0043138//3'-5' DNA helicase activity	GO:0003025//regulation of systemic arterial blood pressure by baroreceptor feedback;GO:0007605//sensory perception of sound;GO:0007608//sensory perception of smell;GO:0007626//locomotory behavior;GO:0021554//optic nerve development;GO:0021563//glossopharyngeal nerve development;GO:0021564//vagus nerve development;GO:0022008//neurogenesis	-	protein_coding
Myocyte	ENSGALG00010026717	ENSGALG00010026717	0.343	0.154	1.48472178806832	0.916335506949434	0.696244791212292	7.21704447488063e-134	2.08940654592269e-129	ENSGALG00010026717	-	-	-	-	-	-	-	-	-	lncRNA
Myocyte	ENSGALG00010004425	CREM	0.273	0.113	1.20416189655982	0.53882454371238	1.16014189903345	2.5997559430556e-133	7.52655343074026e-129	CREM	cAMP responsive element modulator [Source:NCBI gene (formerly Entrezgene);Acc:378903]	Organismal Systems	Circulatory system	ko04261//Adrenergic signaling in cardiomyocytes	K09052	GO:0005634//nucleus;GO:1990589//ATF4-CREB1 transcription factor complex	GO:0000978//RNA polymerase II cis-regulatory region sequence-specific DNA binding;GO:0000981//DNA-binding transcription factor activity, RNA polymerase II-specific;GO:0003677//DNA binding;GO:0003700//DNA-binding transcription factor activity;GO:0005515//protein binding	GO:0006355//regulation of transcription, DNA-templated;GO:0006357//regulation of transcription by RNA polymerase II;GO:0050896//response to stimulus	-	protein_coding
Myocyte	ENSGALG00010018834	SAMD4A	0.363	0.186	1.75635849852344	0.828247332866817	1.08445379250267	1.76021520155905e-130	5.0959990300336e-126	SAMD4A	sterile alpha motif domain containing 4A [Source:HGNC Symbol;Acc:HGNC:23023]	-	-	-	-	GO:0001650//fibrillar center;GO:0005829//cytosol;GO:0030054//cell junction;GO:0045202//synapse	GO:0003723//RNA binding;GO:0005515//protein binding;GO:0030371//translation repressor activity	GO:0017148//negative regulation of translation;GO:0043488//regulation of mRNA stability;GO:0045727//positive regulation of translation	-	protein_coding
Myocyte	ENSGALG00010027934	CNBP	0.508	0.319	3.00260731697016	1.57378026729815	0.931981686143098	5.68005201167859e-127	1.64443185790107e-122	CNBP	CCHC-type zinc finger nucleic acid binding protein [Source:NCBI gene (formerly Entrezgene);Acc:395731]	-	-	-	-	GO:0005737//cytoplasm	GO:0003676//nucleic acid binding;GO:0003727//single-stranded RNA binding;GO:0003729//mRNA binding;GO:0008270//zinc ion binding;GO:0045182//translation regulator activity	GO:2000767//positive regulation of cytoplasmic translation	-	protein_coding
Myocyte	ENSGALG00010017796	MXI1	0.318	0.152	1.77874408535539	0.758012542680392	1.23056533384889	2.68555849174927e-126	7.77496038946331e-122	MXI1	MAX interactor 1, dimerization protein [Source:NCBI gene (formerly Entrezgene);Acc:423888]	-	-	-	-	GO:0005654//nucleoplasm;GO:0005730//nucleolus;GO:0005829//cytosol;GO:0090575//RNA polymerase II transcription regulator complex	GO:0000977//RNA polymerase II transcription regulatory region sequence-specific DNA binding;GO:0000978//RNA polymerase II cis-regulatory region sequence-specific DNA binding;GO:0000981//DNA-binding transcription factor activity, RNA polymerase II-specific;GO:0001227//DNA-binding transcription repressor activity, RNA polymerase II-specific;GO:0046983//protein dimerization activity	GO:0000122//negative regulation of transcription by RNA polymerase II;GO:0006357//regulation of transcription by RNA polymerase II	bHLH	protein_coding
Myocyte	ENSGALG00010026874	TEAD3	0.323	0.151	1.3386082586384	0.678994751769396	0.97926149181199	2.84674821367818e-126	8.2416207534197e-122	TEAD3	TEA domain transcription factor 3 [Source:HGNC Symbol;Acc:HGNC:11716]	Environmental Information Processing;Environmental Information Processing;Environmental Information Processing	Signal transduction;Signal transduction;Signal transduction	ko04390//Hippo signaling pathway;ko04391//Hippo signaling pathway - fly;ko04392//Hippo signaling pathway - multiple species	K09448;K09448;K09448	GO:0005634//nucleus;GO:0005667//transcription regulator complex	GO:0000978//RNA polymerase II cis-regulatory region sequence-specific DNA binding;GO:0000981//DNA-binding transcription factor activity, RNA polymerase II-specific;GO:0003677//DNA binding;GO:0003700//DNA-binding transcription factor activity;GO:0061629//RNA polymerase II-specific DNA-binding transcription factor binding	GO:0006355//regulation of transcription, DNA-templated;GO:0006357//regulation of transcription by RNA polymerase II;GO:0035329//hippo signaling;GO:0045944//positive regulation of transcription by RNA polymerase II;GO:0048568//embryonic organ development;GO:0055059//asymmetric neuroblast division	TEA	protein_coding
Myocyte	ENSGALG00010013214	RAI14	0.485	0.287	3.36340867080844	1.84590447677769	0.865596186834916	3.56046515025391e-126	1.03079026565001e-121	RAI14	retinoic acid induced 14 [Source:HGNC Symbol;Acc:HGNC:14873]	-	-	-	-	GO:0001650//fibrillar center;GO:0005654//nucleoplasm;GO:0005829//cytosol	GO:0003779//actin binding;GO:0005515//protein binding	-	-	protein_coding
Myocyte	ENSGALG00010027711	WNK2	0.366	0.186	1.8415926724003	1.02306466462869	0.848056662106006	2.49341309550292e-124	7.21868025279051e-120	WNK2	WNK lysine deficient protein kinase 2 [Source:HGNC Symbol;Acc:HGNC:14542]	-	-	-	-	GO:0005829//cytosol	GO:0004672//protein kinase activity;GO:0004674//protein serine/threonine kinase activity;GO:0005524//ATP binding	GO:0006468//protein phosphorylation	-	protein_coding
Myocyte	ENSGALG00010016466	TMEM164	0.294	0.145	2.15501748093304	0.722993987415037	1.57564401756945	1.63848070949691e-123	4.74356550206451e-119	TMEM164	transmembrane protein 164 [Source:NCBI gene (formerly Entrezgene);Acc:422344]	-	-	-	-	GO:0016020//membrane	-	-	-	protein_coding
Myocyte	ENSGALG00010011808	SMARCA2	0.704	0.503	5.00863049531366	3.35908506119651	0.5763478537107	5.25851088357254e-122	1.52239148590309e-117	SMARCA2	SWI/SNF related, matrix associated, actin dependent regulator of chromatin, subfamily a, member 2 [Source:NCBI gene (formerly Entrezgene);Acc:396040]	Organismal Systems;Human Diseases	Environmental adaptation;Cancer: specific types	ko04714//Thermogenesis;ko05225//Hepatocellular carcinoma	K11647;K11647	GO:0000785//chromatin;GO:0005634//nucleus;GO:0005654//nucleoplasm;GO:0016514//SWI/SNF complex;GO:0043231//intracellular membrane-bounded organelle;GO:0045111//intermediate filament cytoskeleton;GO:0070603//SWI/SNF superfamily-type complex	GO:0000166//nucleotide binding;GO:0000976//transcription cis-regulatory region binding;GO:0003713//transcription coactivator activity;GO:0004386//helicase activity;GO:0005515//protein binding;GO:0005524//ATP binding;GO:0016787//hydrolase activity;GO:0042393//histone binding;GO:0140658//ATP-dependent chromatin remodeler activity	GO:0006338//chromatin remodeling;GO:0006355//regulation of transcription, DNA-templated;GO:0008285//negative regulation of cell population proliferation;GO:0030308//negative regulation of cell growth;GO:0045892//negative regulation of transcription, DNA-templated;GO:0045893//positive regulation of transcription, DNA-templated;GO:0045944//positive regulation of transcription by RNA polymerase II	-	protein_coding
Myocyte	ENSGALG00010007819	NRIP1	0.755	0.594	8.58232610129705	5.30647	0.693617042972969	5.35228057928778e-122	1.5495387505096e-117	NRIP1	nuclear receptor interacting protein 1 [Source:HGNC Symbol;Acc:HGNC:8001]	-	-	-	-	GO:0000118//histone deacetylase complex;GO:0000785//chromatin;GO:0001650//fibrillar center;GO:0005634//nucleus;GO:0005654//nucleoplasm;GO:0005730//nucleolus;GO:0005829//cytosol;GO:0016607//nuclear speck	GO:0000978//RNA polymerase II cis-regulatory region sequence-specific DNA binding;GO:0003712//transcription coregulator activity;GO:0003713//transcription coactivator activity;GO:0003714//transcription corepressor activity;GO:0005102//signaling receptor binding;GO:0016922//nuclear receptor binding;GO:0030331//estrogen receptor binding;GO:0035259//glucocorticoid receptor binding;GO:0042826//histon…	GO:0000122//negative regulation of transcription by RNA polymerase II;GO:0001543//ovarian follicle rupture;GO:0006351//transcription, DNA-templated;GO:0006357//regulation of transcription by RNA polymerase II;GO:0007623//circadian rhythm;GO:0019915//lipid storage;GO:0030728//ovulation;GO:0032922//circadian regulation of gene expression;GO:0045944//positive regulation of transcription by RNA polym…	-	protein_coding
Myocyte	ENSGALG00010002378	ENSGALG00010002378	0.816	0.697	8.98964418373288	6.22968157446555	0.529105591161819	1.6163889871202e-121	4.6796077566117e-117	ENSGALG00010002378	XP_026723321.1 uncharacterized protein LOC113490913 [Athene cunicularia]	-	-	-	-	-	-	-	-	protein_coding
Myocyte	ENSGALG00010016707	KIF1B	0.645	0.462	4.42261177197752	2.77460832253033	0.672614476533231	3.11350997714707e-121	9.01392273483849e-117	KIF1B	kinesin family member 1B [Source:HGNC Symbol;Acc:HGNC:16636]	-	-	-	-	GO:0005737//cytoplasm;GO:0005871//kinesin complex;GO:0005874//microtubule;GO:0030424//axon;GO:0030425//dendrite;GO:0031410//cytoplasmic vesicle	GO:0000166//nucleotide binding;GO:0003774//cytoskeletal motor activity;GO:0003777//microtubule motor activity;GO:0005515//protein binding;GO:0005524//ATP binding;GO:0008017//microtubule binding;GO:0008574//plus-end-directed microtubule motor activity;GO:0016887//ATP hydrolysis activity	GO:0007018//microtubule-based movement;GO:0016192//vesicle-mediated transport;GO:0030705//cytoskeleton-dependent intracellular transport	-	protein_coding
Myocyte	ENSGALG00010015043	COQ10B	0.302	0.141	1.35705379591057	0.63039295028132	1.10615460650496	3.56831639161178e-121	1.03306327853553e-116	COQ10B	coenzyme Q10B [Source:NCBI gene (formerly Entrezgene);Acc:424057]	-	-	-	-	-	GO:0048039//ubiquinone binding	GO:0006744//ubiquinone biosynthetic process;GO:0045333//cellular respiration	-	protein_coding
Myocyte	ENSGALG00010007624	TPPP	0.319	0.153	1.54748824636975	0.817509527586256	0.920621002214151	5.17214400197666e-120	1.49738741001226e-115	TPPP	tubulin polymerization promoting protein [Source:HGNC Symbol;Acc:HGNC:24164]	-	-	-	-	GO:0005634//nucleus;GO:0005737//cytoplasm;GO:0005739//mitochondrion;GO:0005794//Golgi apparatus;GO:0005829//cytosol;GO:0005874//microtubule;GO:0048471//perinuclear region of cytoplasm;GO:0072686//mitotic spindle;GO:0097427//microtubule bundle	GO:0000287//magnesium ion binding;GO:0003924//GTPase activity;GO:0015631//tubulin binding;GO:0042803//protein homodimerization activity;GO:0046983//protein dimerization activity;GO:0140490//microtubule nucleator activity;GO:0140677//molecular function activator activity	GO:0001578//microtubule bundle formation;GO:0014003//oligodendrocyte development;GO:0030953//astral microtubule organization;GO:0031643//positive regulation of myelination;GO:0032273//positive regulation of protein polymerization;GO:0032288//myelin assembly;GO:0046785//microtubule polymerization;GO:0048709//oligodendrocyte differentiation;GO:0051418//microtubule nucleation by microtubule organizi…	-	protein_coding
Myocyte	ENSGALG00010029373	GATSL2	0.303	0.145	1.50187402581409	0.670549130777924	1.16334886094294	1.63009090593993e-119	4.71927618178668e-115	GATSL2	GATS protein like 2 [Source:NCBI gene (formerly Entrezgene);Acc:417483]	Environmental Information Processing	Signal transduction	ko04150//mTOR signaling pathway	K23081	GO:0005829//cytosol;GO:0061700//GATOR2 complex	GO:0042802//identical protein binding	GO:1904262//negative regulation of TORC1 signaling	-	protein_coding
Myocyte	ENSGALG00010026106	TESK2	0.308	0.142	1.45856894692181	0.817239831697156	0.835722157562736	1.99379617483497e-119	5.77223930576472e-115	TESK2	testis associated actin remodelling kinase 2 [Source:HGNC Symbol;Acc:HGNC:11732]	-	-	-	-	GO:0005654//nucleoplasm;GO:0016604//nuclear body	GO:0004672//protein kinase activity;GO:0005524//ATP binding	GO:0006468//protein phosphorylation	-	protein_coding
Myocyte	ENSGALG00010013181	DYRK1A	0.554	0.36	3.27348961887764	1.96905501877869	0.73332598057724	5.49854647787974e-119	1.59188419081096e-114	DYRK1A	dual specificity tyrosine phosphorylation regulated kinase 1A [Source:NCBI gene (formerly Entrezgene);Acc:395233]	-	-	-	-	GO:0005634//nucleus;GO:0005737//cytoplasm;GO:0005856//cytoskeleton;GO:0030424//axon;GO:0030425//dendrite;GO:1990904//ribonucleoprotein complex	GO:0000166//nucleotide binding;GO:0003713//transcription coactivator activity;GO:0004672//protein kinase activity;GO:0004674//protein serine/threonine kinase activity;GO:0004712//protein serine/threonine/tyrosine kinase activity;GO:0004715//non-membrane spanning protein tyrosine kinase activity;GO:0005524//ATP binding;GO:0008353//RNA polymerase II CTD heptapeptide repeat kinase activity;GO:004280…	GO:0006338//chromatin remodeling;GO:0006357//regulation of transcription by RNA polymerase II;GO:0006468//protein phosphorylation;GO:0007623//circadian rhythm;GO:0018105//peptidyl-serine phosphorylation;GO:0018107//peptidyl-threonine phosphorylation;GO:0018108//peptidyl-tyrosine phosphorylation;GO:0031115//negative regulation of microtubule polymerization;GO:0033120//positive regulation of RNA sp…	-	protein_coding
Myocyte	ENSGALG00010022164	PDGFA	0.394	0.211	2.3856604843425	1.43437770329777	0.733963772761635	8.84070973616904e-118	2.5594738757183e-113	PDGFA	platelet derived growth factor subunit A [Source:NCBI gene (formerly Entrezgene);Acc:374196]	Environmental Information Processing;Environmental Information Processing;Cellular Processes;Cellular Processes;Cellular Processes	Signal transduction;Signal transduction;Cell motility;Cellular community - eukaryotes;Cellular community - eukaryotes	ko04020//Calcium signaling pathway;ko04010//MAPK signaling pathway;ko04810//Regulation of actin cytoskeleton;ko04510//Focal adhesion;ko04540//Gap junction	K04359;K04359;K04359;K04359;K04359	GO:0005615//extracellular space;GO:0009986//cell surface;GO:0016020//membrane;GO:1990265//platelet-derived growth factor complex	GO:0005161//platelet-derived growth factor receptor binding;GO:0005518//collagen binding;GO:0008083//growth factor activity;GO:0042803//protein homodimerization activity;GO:0046982//protein heterodimerization activity;GO:0048407//platelet-derived growth factor binding	GO:0007165//signal transduction;GO:0008284//positive regulation of cell population proliferation;GO:0008406//gonad development;GO:0009611//response to wounding;GO:0010512//negative regulation of phosphatidylinositol biosynthetic process;GO:0010544//negative regulation of platelet activation;GO:0014068//positive regulation of phosphatidylinositol 3-kinase signaling;GO:0014910//regulation of smooth…	-	protein_coding
Myocyte	ENSGALG00010001142	PPM1L	0.377	0.198	1.96653768189254	1.09333687585229	0.846919842202418	9.79752471998066e-118	2.8364813816816e-113	PPM1L	protein phosphatase, Mg2+/Mn2+ dependent 1L [Source:HGNC Symbol;Acc:HGNC:16381]	-	-	-	-	-	GO:0004722//protein serine/threonine phosphatase activity;GO:0043169//cation binding	GO:0006470//protein dephosphorylation	-	protein_coding
Myocyte	ENSGALG00010001476	IGF2BP3	0.524	0.377	5.18566966412825	2.43067824515974	1.09317137409508	1.04642624721269e-117	3.02950862830547e-113	IGF2BP3	insulin like growth factor 2 mRNA binding protein 3 [Source:NCBI gene (formerly Entrezgene);Acc:420617]	-	-	-	-	GO:0000932//P-body;GO:0005737//cytoplasm;GO:0005829//cytosol;GO:0010494//cytoplasmic stress granule	GO:0003676//nucleic acid binding;GO:0003723//RNA binding;GO:0003730//mRNA 3'-UTR binding;GO:0048027//mRNA 5'-UTR binding;GO:1990247//N6-methyladenosine-containing RNA binding	GO:0051028//mRNA transport;GO:0070934//CRD-mediated mRNA stabilization	-	protein_coding
Myocyte	ENSGALG00010015834	STARD8	0.355	0.179	1.73059225791906	0.992921448330718	0.801514360290754	1.14834565998092e-117	3.32457552021076e-113	STARD8	StAR related lipid transfer domain containing 8 [Source:HGNC Symbol;Acc:HGNC:19161]	-	-	-	-	-	GO:0008289//lipid binding	GO:0007165//signal transduction	-	protein_coding
Myocyte	ENSGALG00010012061	AZIN1	0.306	0.145	1.31035045322322	0.664469252440765	0.979678365066393	1.78096596369878e-117	5.15607456150434e-113	AZIN1	antizyme inhibitor 1 [Source:NCBI gene (formerly Entrezgene);Acc:420254]	-	-	-	-	GO:0005634//nucleus;GO:0005737//cytoplasm	GO:0003824//catalytic activity;GO:0004586//ornithine decarboxylase activity;GO:0042978//ornithine decarboxylase activator activity	GO:0006596//polyamine biosynthetic process;GO:0033387//putrescine biosynthetic process from ornithine;GO:0042177//negative regulation of protein catabolic process;GO:1902269//positive regulation of polyamine transmembrane transport	-	protein_coding
Myocyte	ENSGALG00010020721	PTDSS2	0.263	0.115	1.14050560869763	0.530667609478589	1.10379314312049	4.04576227177113e-117	1.17128863530046e-112	PTDSS2	phosphatidylserine synthase 2 [Source:NCBI gene (formerly Entrezgene);Acc:422997]	Metabolism;Metabolism	Global and overview maps;Lipid metabolism	ko01100//Metabolic pathways;ko00564//Glycerophospholipid metabolism	K08730;K08730	GO:0005783//endoplasmic reticulum;GO:0005789//endoplasmic reticulum membrane;GO:0016020//membrane	GO:0003882//CDP-diacylglycerol-serine O-phosphatidyltransferase activity;GO:0016740//transferase activity;GO:0106245//L-serine-phosphatidylethanolamine phosphatidyltransferase activity	GO:0006629//lipid metabolic process;GO:0006659//phosphatidylserine biosynthetic process;GO:0008654//phospholipid biosynthetic process	-	protein_coding
Myocyte	ENSGALG00010011926	DYRK2	0.274	0.122	1.11972379641211	0.533429994659386	1.06977205015295	5.01633868565726e-117	1.45228021288463e-112	DYRK2	dual specificity tyrosine phosphorylation regulated kinase 2 [Source:NCBI gene (formerly Entrezgene);Acc:427864]	-	-	-	-	GO:0000151//ubiquitin ligase complex;GO:0005634//nucleus;GO:0005654//nucleoplasm;GO:0005737//cytoplasm;GO:0005829//cytosol;GO:0005856//cytoskeleton;GO:1990904//ribonucleoprotein complex	GO:0000166//nucleotide binding;GO:0000287//magnesium ion binding;GO:0004672//protein kinase activity;GO:0004674//protein serine/threonine kinase activity;GO:0004712//protein serine/threonine/tyrosine kinase activity;GO:0004713//protein tyrosine kinase activity;GO:0005524//ATP binding;GO:0016301//kinase activity;GO:0016740//transferase activity;GO:0030145//manganese ion binding;GO:0106310//protein…	GO:0006468//protein phosphorylation;GO:0006915//apoptotic process;GO:0006974//cellular response to DNA damage stimulus;GO:0007224//smoothened signaling pathway;GO:0016310//phosphorylation;GO:0018105//peptidyl-serine phosphorylation;GO:0018107//peptidyl-threonine phosphorylation;GO:0042771//intrinsic apoptotic signaling pathway in response to DNA damage by p53 class mediator;GO:0045725//positive r…	-	protein_coding
Myocyte	ENSGALG00010013428	BPGM	0.346	0.178	2.03122913717441	1.0129660836323	1.00376712483888	6.63857063296198e-117	1.92193258394882e-112	BPGM	bisphosphoglycerate mutase [Source:NCBI gene (formerly Entrezgene);Acc:418172]	Metabolism;Metabolism;Metabolism	Global and overview maps;Carbohydrate metabolism;Amino acid metabolism	ko01100//Metabolic pathways;ko00010//Glycolysis / Gluconeogenesis;ko00260//Glycine, serine and threonine metabolism	K01837;K01837;K01837	-	GO:0003824//catalytic activity;GO:0004082//bisphosphoglycerate mutase activity;GO:0004619//phosphoglycerate mutase activity;GO:0016868//intramolecular transferase activity, phosphotransferases	GO:0006096//glycolytic process;GO:0006753//nucleoside phosphate metabolic process;GO:0015671//oxygen transport;GO:0042832//defense response to protozoan;GO:0048821//erythrocyte development;GO:0060856//establishment of blood-brain barrier;GO:0150076//neuroinflammatory response	-	protein_coding
Myocyte	ENSGALG00010028422	RXRA	0.403	0.22	1.8392881973687	1.0629028262494	0.791137845390955	2.62969921897188e-116	7.6132422088455e-112	RXRA	retinoid X receptor alpha [Source:HGNC Symbol;Acc:HGNC:10477]	Organismal Systems;Organismal Systems	Endocrine system;Endocrine system	ko03320//PPAR signaling pathway;ko04920//Adipocytokine signaling pathway	K08524;K08524	GO:0000785//chromatin;GO:0005634//nucleus;GO:0005667//transcription regulator complex;GO:0043235//receptor complex;GO:0090575//RNA polymerase II transcription regulator complex	GO:0000976//transcription cis-regulatory region binding;GO:0000977//RNA polymerase II transcription regulatory region sequence-specific DNA binding;GO:0000978//RNA polymerase II cis-regulatory region sequence-specific DNA binding;GO:0001221//transcription coregulator binding;GO:0001972//retinoic acid binding;GO:0003677//DNA binding;GO:0003690//double-stranded DNA binding;GO:0003700//DNA-binding t…	GO:0000122//negative regulation of transcription by RNA polymerase II;GO:0002157//positive regulation of thyroid hormone mediated signaling pathway;GO:0006351//transcription, DNA-templated;GO:0006355//regulation of transcription, DNA-templated;GO:0009755//hormone-mediated signaling pathway;GO:0030154//cell differentiation;GO:0032526//response to retinoic acid;GO:0035357//peroxisome proliferator a…	RXR-like	protein_coding
Myocyte	ENSGALG00010017859	EXOC6	0.582	0.387	4.70360040819914	3.11939256789134	0.592500378247662	3.00683277494406e-116	8.70508156674055e-112	EXOC6	exocyst complex component 6 [Source:NCBI gene (formerly Entrezgene);Acc:423807]	-	-	-	-	-	-	GO:0006886//intracellular protein transport;GO:0090522//vesicle tethering involved in exocytosis	-	protein_coding
Myocyte	ENSGALG00010008355	MAFA	0.311	0.15	1.36527303386045	0.695415954101205	0.973241426489433	5.77608148186292e-116	1.67223334981413e-111	MAFA	MAF bZIP transcription factor A [Source:NCBI gene (formerly Entrezgene);Acc:395881]	Human Diseases;Human Diseases	Endocrine and metabolic disease;Endocrine and metabolic disease	ko04950//Maturity onset diabetes of the young;ko04930//Type II diabetes mellitus	K07595;K07595	GO:0005634//nucleus	GO:0000978//RNA polymerase II cis-regulatory region sequence-specific DNA binding;GO:0000981//DNA-binding transcription factor activity, RNA polymerase II-specific;GO:0001228//DNA-binding transcription activator activity, RNA polymerase II-specific;GO:0003677//DNA binding;GO:0003700//DNA-binding transcription factor activity;GO:1990837//sequence-specific double-stranded DNA binding	GO:0006355//regulation of transcription, DNA-templated;GO:0006357//regulation of transcription by RNA polymerase II;GO:0007263//nitric oxide mediated signal transduction;GO:0009749//response to glucose;GO:0030073//insulin secretion;GO:0045893//positive regulation of transcription, DNA-templated;GO:0045944//positive regulation of transcription by RNA polymerase II	-	protein_coding
Myocyte	ENSGALG00010002134	ANKRD28	0.423	0.238	2.39629620875508	1.32579648867873	0.85394691517832	2.90500061570512e-115	8.41026728252789e-111	ANKRD28	ankyrin repeat domain 28 [Source:HGNC Symbol;Acc:HGNC:29024]	-	-	-	-	-	GO:0005515//protein binding	-	-	protein_coding
Myocyte	ENSGALG00010000674	GRB10	0.677	0.481	7.17584462835595	4.63230574632489	0.631418174562807	6.64356267988253e-115	1.92337783145279e-110	GRB10	growth factor receptor bound protein 10 [Source:NCBI gene (formerly Entrezgene);Acc:420948]	Environmental Information Processing	Signal transduction	ko04150//mTOR signaling pathway	K20064	GO:0005737//cytoplasm;GO:0032991//protein-containing complex;GO:0110165//cellular anatomical entity	GO:0005158//insulin receptor binding;GO:0030159//signaling receptor complex adaptor activity;GO:0030674//protein-macromolecule adaptor activity	GO:0007165//signal transduction;GO:0008286//insulin receptor signaling pathway;GO:0010467//gene expression;GO:0030178//negative regulation of Wnt signaling pathway;GO:0030949//positive regulation of vascular endothelial growth factor receptor signaling pathway;GO:0042326//negative regulation of phosphorylation;GO:0046325//negative regulation of glucose import;GO:0046627//negative regulation of in…	-	protein_coding
Myocyte	ENSGALG00010005880	SLC25A4	0.527	0.325	2.75817264753889	1.68189073466811	0.713628782190331	2.29081706019936e-114	6.63214447098318e-110	SLC25A4	solute carrier family 25 member 4 [Source:NCBI gene (formerly Entrezgene);Acc:422546]	Environmental Information Processing;Human Diseases;Cellular Processes;Cellular Processes	Signal transduction;Infectious disease: viral;Cell growth and death;Cell growth and death	ko04020//Calcium signaling pathway;ko05164//Influenza A;ko04218//Cellular senescence;ko04217//Necroptosis	K05863;K05863;K05863;K05863	GO:0005739//mitochondrion;GO:0005743//mitochondrial inner membrane;GO:0005757//mitochondrial permeability transition pore complex;GO:0016020//membrane	GO:0005471//ATP:ADP antiporter activity;GO:0015078//proton transmembrane transporter activity;GO:0017077//oxidative phosphorylation uncoupler activity	GO:0006979//response to oxidative stress;GO:0008637//apoptotic mitochondrial changes;GO:0015866//ADP transport;GO:0015867//ATP transport;GO:0022904//respiratory electron transport chain;GO:0046902//regulation of mitochondrial membrane permeability;GO:0055085//transmembrane transport;GO:0060546//negative regulation of necroptotic process;GO:0140021//mitochondrial ADP transmembrane transport;GO:190…	-	protein_coding
Myocyte	ENSGALG00010027360	SMIM7	0.342	0.179	1.76811866562751	0.81448165103357	1.1182610004824	5.39636612426851e-114	1.56230195663697e-109	SMIM7	small integral membrane protein 7 [Source:NCBI gene (formerly Entrezgene);Acc:420141]	-	-	-	-	-	-	-	-	protein_coding
Myocyte	ENSGALG00010002431	BCKDHB	0.417	0.232	2.09601497428232	1.23118895125121	0.767596833745132	6.67045548480976e-114	1.93116356740727e-109	BCKDHB	branched chain keto acid dehydrogenase E1 subunit beta [Source:NCBI gene (formerly Entrezgene);Acc:395375]	Metabolism;Metabolism;Metabolism	Global and overview maps;Amino acid metabolism;Carbohydrate metabolism	ko01100//Metabolic pathways;ko00280//Valine, leucine and isoleucine degradation;ko00640//Propanoate metabolism	K00167;K00167;K00167	GO:0005654//nucleoplasm;GO:0005730//nucleolus;GO:0005739//mitochondrion;GO:0005947//mitochondrial alpha-ketoglutarate dehydrogenase complex	GO:0003824//catalytic activity;GO:0003863//3-methyl-2-oxobutanoate dehydrogenase (2-methylpropanoyl-transferring) activity	GO:0007584//response to nutrient;GO:0009083//branched-chain amino acid catabolic process	-	protein_coding
Myocyte	ENSGALG00010002646	FOXO1	0.539	0.381	6.72142624871194	3.09998094802253	1.1165080482747	1.75113294817754e-112	5.0697049982688e-108	FOXO1	forkhead box O1 [Source:NCBI gene (formerly Entrezgene);Acc:374231]	Cellular Processes;Environmental Information Processing;Organismal Systems	Cell growth and death;Signal transduction;Endocrine system	ko04218//Cellular senescence;ko04068//FoxO signaling pathway;ko04910//Insulin signaling pathway	K07201;K07201;K07201	GO:0005634//nucleus;GO:0005737//cytoplasm	GO:0000978//RNA polymerase II cis-regulatory region sequence-specific DNA binding;GO:0001227//DNA-binding transcription repressor activity, RNA polymerase II-specific;GO:0001228//DNA-binding transcription activator activity, RNA polymerase II-specific;GO:0003677//DNA binding;GO:0003700//DNA-binding transcription factor activity;GO:0008013//beta-catenin binding;GO:0031490//chromatin DNA binding;GO…	GO:0001568//blood vessel development;GO:0006111//regulation of gluconeogenesis;GO:0006355//regulation of transcription, DNA-templated;GO:0006357//regulation of transcription by RNA polymerase II;GO:0006915//apoptotic process;GO:0006974//cellular response to DNA damage stimulus;GO:0008286//insulin receptor signaling pathway;GO:0009267//cellular response to starvation;GO:0010508//positive regulatio…	Fork head	protein_coding
Myocyte	ENSGALG00010021749	CLASP1	0.504	0.314	2.72922278423609	1.63814149849705	0.736430186751387	8.06066070432904e-112	2.3336418805103e-107	CLASP1	cytoplasmic linker associated protein 1 [Source:HGNC Symbol;Acc:HGNC:17088]	-	-	-	-	GO:0000776//kinetochore;GO:0005737//cytoplasm;GO:0043232//intracellular non-membrane-bounded organelle	-	GO:0051128//regulation of cellular component organization	-	protein_coding
Myocyte	ENSGALG00010021121	PLA2R1	0.485	0.312	4.68456531060438	3.10324757333413	0.594136385858152	1.02433055768402e-111	2.965539397551e-107	PLA2R1	phospholipase A2 receptor 1 [Source:NCBI gene (formerly Entrezgene);Acc:404304]	Cellular Processes	Transport and catabolism	ko04145//Phagosome	K06560	GO:0005886//plasma membrane;GO:0009986//cell surface;GO:0043235//receptor complex	GO:0043274//phospholipase binding	GO:0001819//positive regulation of cytokine production;GO:0006898//receptor-mediated endocytosis;GO:0043517//positive regulation of DNA damage response, signal transduction by p53 class mediator;GO:0072593//reactive oxygen species metabolic process;GO:0090238//positive regulation of arachidonic acid secretion;GO:0090399//replicative senescence;GO:0090403//oxidative stress-induced premature senesc…	-	protein_coding
Myocyte	ENSGALG00010024334	USP28	0.263	0.118	1.10849257722764	0.496881432760525	1.15762557151774	5.43494391656669e-111	1.57347061328522e-106	USP28	ubiquitin specific peptidase 28 [Source:NCBI gene (formerly Entrezgene);Acc:428246]	-	-	-	-	-	GO:0004843//thiol-dependent deubiquitinase;GO:0005515//protein binding	GO:0006511//ubiquitin-dependent protein catabolic process;GO:0016579//protein deubiquitination	-	protein_coding
Myocyte	ENSGALG00010022771	SGMS1	0.428	0.257	2.51481006366495	1.33154235018387	0.917351126845618	2.53059873122619e-109	7.32633638677295e-105	SGMS1	sphingomyelin synthase 1 [Source:NCBI gene (formerly Entrezgene);Acc:378907]	Metabolism;Metabolism	Global and overview maps;Lipid metabolism	ko01100//Metabolic pathways;ko00600//Sphingolipid metabolism	K04714;K04714	GO:0000138//Golgi trans cisterna;GO:0000139//Golgi membrane;GO:0016020//membrane	GO:0002950//ceramide phosphoethanolamine synthase activity;GO:0005515//protein binding;GO:0016740//transferase activity;GO:0016780//phosphotransferase activity, for other substituted phosphate groups;GO:0033188//sphingomyelin synthase activity;GO:0047493//ceramide cholinephosphotransferase activity	GO:0006665//sphingolipid metabolic process;GO:0006686//sphingomyelin biosynthetic process;GO:0046513//ceramide biosynthetic process	-	protein_coding
Myocyte	ENSGALG00010020070	ARL6IP5	0.395	0.221	1.79715984425589	1.00671540161805	0.836062840568171	3.99811057322137e-109	1.15749299205332e-104	ARL6IP5	ADP ribosylation factor like GTPase 6 interacting protein 5 [Source:NCBI gene (formerly Entrezgene);Acc:426074]	-	-	-	-	GO:0005737//cytoplasm;GO:0005783//endoplasmic reticulum;GO:0005789//endoplasmic reticulum membrane;GO:0005856//cytoskeleton;GO:0005886//plasma membrane;GO:0016020//membrane;GO:0099523//presynaptic cytosol	-	GO:0002037//negative regulation of L-glutamate import across plasma membrane;GO:0006749//glutathione metabolic process;GO:0007611//learning or memory;GO:0008631//intrinsic apoptotic signaling pathway in response to oxidative stress;GO:0010917//negative regulation of mitochondrial membrane potential;GO:0015031//protein transport;GO:0015813//L-glutamate transmembrane transport;GO:0032874//positive …	-	protein_coding
Myocyte	ENSGALG00010012586	CDC73	0.503	0.309	2.80262284943712	1.81240666562309	0.628870911253123	1.15618187763719e-107	3.34726215394741e-103	CDC73	cell division cycle 73 [Source:NCBI gene (formerly Entrezgene);Acc:424356]	-	-	-	-	GO:0005634//nucleus;GO:0005654//nucleoplasm;GO:0005829//cytosol;GO:0016593//Cdc73/Paf1 complex	GO:0000993//RNA polymerase II complex binding	GO:0000122//negative regulation of transcription by RNA polymerase II;GO:0001558//regulation of cell growth;GO:0001711//endodermal cell fate commitment;GO:0006357//regulation of transcription by RNA polymerase II;GO:0006368//transcription elongation from RNA polymerase II promoter;GO:0006378//mRNA polyadenylation;GO:0008285//negative regulation of cell population proliferation;GO:0016570//histone…	-	protein_coding
Myocyte	ENSGALG00010021698	GYPC	0.311	0.161	1.57362066688236	0.755230010147254	1.05909981173886	1.7721058448509e-107	5.13042363142784e-103	GYPC	glycophorin C (Gerbich blood group) [Source:NCBI gene (formerly Entrezgene);Acc:424230]	Human Diseases	Infectious disease: parasitic	ko05144//Malaria	K06576	GO:0005886//plasma membrane;GO:0016020//membrane;GO:0030863//cortical cytoskeleton	-	-	-	protein_coding
Myocyte	ENSGALG00010017658	WHAMM	0.25	0.109	0.978269511329196	0.48369366845293	1.01613832654938	1.81601922669743e-107	5.25755726321172e-103	WHAMM	WASP homolog associated with actin, golgi membranes and microtubules [Source:HGNC Symbol;Acc:HGNC:30493]	Cellular Processes	Cellular community - eukaryotes	ko04530//Tight junction	K20479	GO:0000139//Golgi membrane;GO:0005829//cytosol;GO:0033116//endoplasmic reticulum-Golgi intermediate compartment membrane	GO:0003779//actin binding;GO:0008017//microtubule binding;GO:0031267//small GTPase binding;GO:0071933//Arp2/3 complex binding	GO:0006888//endoplasmic reticulum to Golgi vesicle-mediated transport;GO:0007015//actin filament organization;GO:0030032//lamellipodium assembly;GO:0048041//focal adhesion assembly;GO:0051127//positive regulation of actin nucleation;GO:0097320//plasma membrane tubulation	-	protein_coding
Myocyte	ENSGALG00010014200	DCP1B	0.314	0.157	1.46769123252134	0.756297778364299	0.956522205131454	3.52909446486553e-107	1.02170813852322e-102	DCP1B	decapping mRNA 1B [Source:HGNC Symbol;Acc:HGNC:24451]	Genetic Information Processing	Folding, sorting and degradation	ko03018//RNA degradation	K12611	GO:0000932//P-body;GO:0005737//cytoplasm;GO:0005829//cytosol;GO:0043229//intracellular organelle;GO:0043231//intracellular membrane-bounded organelle	GO:0003729//mRNA binding;GO:0008047//enzyme activator activity	GO:0000184//nuclear-transcribed mRNA catabolic process, nonsense-mediated decay;GO:0000290//deadenylation-dependent decapping of nuclear-transcribed mRNA;GO:0031087//deadenylation-independent decapping of nuclear-transcribed mRNA;GO:0043085//positive regulation of catalytic activity	-	protein_coding
Myocyte	ENSGALG00010009235	KLHDC4	0.282	0.134	1.14164540565289	0.580482177492875	0.975790942191124	2.0739277851859e-105	6.00422833089171e-101	KLHDC4	kelch domain containing 4 [Source:NCBI gene (formerly Entrezgene);Acc:415831]	-	-	-	-	-	GO:0005515//protein binding	-	-	protein_coding
Myocyte	ENSGALG00010002585	ENSGALG00010002585	0.255	0.115	1.18727543092486	0.575924560155601	1.04370290660971	2.61214987214714e-105	7.56243509485318e-101	ENSGALG00010002585	-	-	-	-	-	-	-	-	-	lncRNA
Myocyte	ENSGALG00010027775	MVB12B	0.283	0.134	1.0977514871536	0.588608543623253	0.89917110073523	1.41836632433779e-103	4.10631234559032e-99	MVB12B	multivesicular body subunit 12B [Source:NCBI gene (formerly Entrezgene);Acc:417092]	Cellular Processes	Transport and catabolism	ko04144//Endocytosis	K12186	GO:0000813//ESCRT I complex;GO:0005634//nucleus;GO:0005737//cytoplasm;GO:0005768//endosome;GO:0005769//early endosome;GO:0005770//late endosome;GO:0005829//cytosol;GO:0005886//plasma membrane;GO:0010008//endosome membrane;GO:0016020//membrane;GO:0031902//late endosome membrane;GO:0031982//vesicle	GO:0008289//lipid binding	GO:0015031//protein transport;GO:0019075//virus maturation;GO:0042058//regulation of epidermal growth factor receptor signaling pathway;GO:0046755//viral budding	-	protein_coding
Myocyte	ENSGALG00010005145	AKAP7	0.289	0.14	1.23514998486631	0.672283666685621	0.877544235171446	3.81696639851344e-103	1.10504994203363e-98	AKAP7	A-kinase anchoring protein 7 [Source:HGNC Symbol;Acc:HGNC:377]	-	-	-	-	GO:0005634//nucleus;GO:0005737//cytoplasm;GO:0005829//cytosol;GO:0032991//protein-containing complex;GO:0098686//hippocampal mossy fiber to CA3 synapse	GO:0019901//protein kinase binding;GO:0034237//protein kinase A regulatory subunit binding;GO:0051018//protein kinase A binding	GO:0050804//modulation of chemical synaptic transmission	-	protein_coding
Myocyte	ENSGALG00010029339	PITPNA	0.331	0.178	2.15590987253808	0.916813532429285	1.23359662376429	9.08554357918722e-103	2.63035572161049e-98	PITPNA	phosphatidylinositol transfer protein alpha [Source:HGNC Symbol;Acc:HGNC:9001]	-	-	-	-	-	GO:0005548//phospholipid transporter activity;GO:0008525//phosphatidylcholine transporter activity;GO:0008526//phosphatidylinositol transfer activity;GO:0031210//phosphatidylcholine binding;GO:0035091//phosphatidylinositol binding;GO:0120019//phosphatidylcholine transfer activity	GO:0015914//phospholipid transport	-	protein_coding
Myocyte	ENSGALG00010025055	ALS2	0.29	0.145	1.41422241290873	0.665709371490227	1.08704464577366	2.37393251562309e-101	6.87277202598041e-97	ALS2	alsin Rho guanine nucleotide exchange factor ALS2 [Source:HGNC Symbol;Acc:HGNC:443]	Human Diseases;Human Diseases	Neurodegenerative disease;Neurodegenerative disease	ko05022//Pathways of neurodegeneration - multiple diseases;ko05014//Amyotrophic lateral sclerosis	K04575;K04575	GO:0001726//ruffle;GO:0005634//nucleus;GO:0005737//cytoplasm;GO:0005769//early endosome;GO:0005813//centrosome;GO:0005829//cytosol;GO:0014069//postsynaptic density;GO:0030027//lamellipodium;GO:0030425//dendrite;GO:0031982//vesicle;GO:0032991//protein-containing complex;GO:0043197//dendritic spine	GO:0005085//guanyl-nucleotide exchange factor activity;GO:0005096//GTPase activator activity;GO:0031267//small GTPase binding;GO:0042802//identical protein binding;GO:0042803//protein homodimerization activity;GO:0043539//protein serine/threonine kinase activator activity	GO:0001662//behavioral fear response;GO:0001881//receptor recycling;GO:0006979//response to oxidative stress;GO:0007041//lysosomal transport;GO:0007528//neuromuscular junction development;GO:0007626//locomotory behavior;GO:0008104//protein localization;GO:0016050//vesicle organization;GO:0016197//endosomal transport;GO:0035249//synaptic transmission, glutamatergic;GO:0043087//regulation of GTPase…	-	protein_coding
Myocyte	ENSGALG00010023545	PTPRT	0.342	0.185	3.26067401065397	2.17115004290929	0.586710782776923	3.2829577620509e-101	9.50449101691357e-97	PTPRT	protein tyrosine phosphatase receptor type T [Source:HGNC Symbol;Acc:HGNC:9682]	-	-	-	-	GO:0005886//plasma membrane;GO:0009986//cell surface;GO:0016020//membrane	GO:0004725//protein tyrosine phosphatase activity;GO:0005001//transmembrane receptor protein tyrosine phosphatase activity;GO:0005515//protein binding;GO:0008013//beta-catenin binding;GO:0016791//phosphatase activity;GO:0019903//protein phosphatase binding;GO:0042803//protein homodimerization activity;GO:0045294//alpha-catenin binding;GO:0045295//gamma-catenin binding;GO:0045296//cadherin binding…	GO:0006470//protein dephosphorylation;GO:0007156//homophilic cell adhesion via plasma membrane adhesion molecules;GO:0007169//transmembrane receptor protein tyrosine kinase signaling pathway;GO:0016311//dephosphorylation;GO:0030336//negative regulation of cell migration;GO:0035335//peptidyl-tyrosine dephosphorylation;GO:0071354//cellular response to interleukin-6;GO:1904893//negative regulation o…	-	protein_coding
Myocyte	ENSGALG00010022681	PPP2R3A	0.415	0.235	2.07511876868103	1.39881397389457	0.568989797479042	6.32072660378516e-101	1.82991355906184e-96	PPP2R3A	protein phosphatase 2 regulatory subunit B''alpha [Source:HGNC Symbol;Acc:HGNC:9307]	Organismal Systems;Genetic Information Processing	Circulatory system;Translation	ko04261//Adrenergic signaling in cardiomyocytes;ko03015//mRNA surveillance pathway	K11583;K11583	GO:0000159//protein phosphatase type 2A complex	GO:0005509//calcium ion binding	-	-	protein_coding
Myocyte	ENSGALG00010027276	ENSGALG00010027276	0.346	0.185	1.50926691215664	0.830678620987441	0.861485637766372	8.66613552330807e-101	2.50893289535292e-96	ENSGALG00010027276	XP_015136654.2 microtubule-associated protein 4 isoform X16 [Gallus gallus]	-	-	-	-	-	GO:0008017//microtubule binding;GO:0015631//tubulin binding	-	-	protein_coding
Myocyte	ENSGALG00010022813	USP24	0.481	0.3	2.49191405040488	1.49304896249999	0.738992831193444	1.1022909864855e-100	3.19124263497416e-96	USP24	ubiquitin specific peptidase 24 [Source:HGNC Symbol;Acc:HGNC:12623]	-	-	-	-	-	GO:0004843//thiol-dependent deubiquitinase;GO:0005515//protein binding	GO:0006511//ubiquitin-dependent protein catabolic process;GO:0016579//protein deubiquitination	-	protein_coding
Myocyte	ENSGALG00010023312	UBR3	0.601	0.418	4.06022361131365	2.59110750492525	0.647990309965576	5.17135693247611e-100	1.49715954552116e-95	UBR3	ubiquitin protein ligase E3 component n-recognin 3 [Source:HGNC Symbol;Acc:HGNC:30467]	-	-	-	-	-	GO:0008270//zinc ion binding;GO:0061630//ubiquitin protein ligase activity	GO:0071596//ubiquitin-dependent protein catabolic process via the N-end rule pathway	-	protein_coding
Myocyte	ENSGALG00010002401	ZRANB1	0.286	0.142	1.25628516993887	0.628664569705719	0.998801622299884	4.42557486259888e-99	1.281248178471e-94	ZRANB1	zinc finger RANBP2-type containing 1 [Source:HGNC Symbol;Acc:HGNC:18224]	-	-	-	-	GO:0005634//nucleus;GO:0005654//nucleoplasm;GO:0005737//cytoplasm;GO:0005829//cytosol;GO:0043231//intracellular membrane-bounded organelle	GO:0004843//thiol-dependent deubiquitinase;GO:0008233//peptidase activity;GO:0008234//cysteine-type peptidase activity;GO:0016787//hydrolase activity;GO:0019209//kinase activator activity;GO:0031593//polyubiquitin modification-dependent protein binding;GO:0046872//metal ion binding;GO:0070530//K63-linked polyubiquitin modification-dependent protein binding;GO:0101005//deubiquitinase activity	GO:0006508//proteolysis;GO:0007010//cytoskeleton organization;GO:0016055//Wnt signaling pathway;GO:0016477//cell migration;GO:0016579//protein deubiquitination;GO:0022604//regulation of cell morphogenesis;GO:0030177//positive regulation of Wnt signaling pathway;GO:0035523//protein K29-linked deubiquitination;GO:0070536//protein K63-linked deubiquitination;GO:0071947//protein deubiquitination invo…	-	protein_coding
Myocyte	ENSGALG00010007551	FEZ2	0.276	0.135	1.21647876790929	0.599285019881343	1.0214	4.8322105035085e-99	1.39897326287075e-94	FEZ2	fasciculation and elongation protein zeta 2 [Source:HGNC Symbol;Acc:HGNC:3660]	-	-	-	-	GO:0005737//cytoplasm;GO:0030424//axon	-	GO:1902902//negative regulation of autophagosome assembly	-	protein_coding
Myocyte	ENSGALG00010015133	RFTN2	0.319	0.171	1.57155669260693	0.79403376856682	0.984922048568694	1.37952819097831e-98	3.99387206570131e-94	RFTN2	raftlin family member 2 [Source:NCBI gene (formerly Entrezgene);Acc:424062]	-	-	-	-	GO:0005886//plasma membrane;GO:0016020//membrane	-	GO:0033227//dsRNA transport;GO:0043330//response to exogenous dsRNA	-	protein_coding
Myocyte	ENSGALG00010023762	BBS5	0.414	0.242	2.41163326208491	1.24882925856414	0.949434289347285	1.24553046705385e-97	3.60593525516761e-93	BBS5	Bardet-Biedl syndrome 5 [Source:NCBI gene (formerly Entrezgene);Acc:424165]	-	-	-	-	GO:0005654//nucleoplasm;GO:0005737//cytoplasm;GO:0005789//endoplasmic reticulum membrane;GO:0005829//cytosol;GO:0005856//cytoskeleton;GO:0005886//plasma membrane;GO:0031430//M band;GO:0031463//Cul3-RING ubiquitin ligase complex;GO:0033017//sarcoplasmic reticulum membrane;GO:0034464//BBSome	GO:0005515//protein binding	GO:0016567//protein ubiquitination;GO:0030239//myofibril assembly;GO:0035914//skeletal muscle cell differentiation;GO:0045661//regulation of myoblast differentiation;GO:2000291//regulation of myoblast proliferation;GO:2001014//regulation of skeletal muscle cell differentiation	-	protein_coding
Myocyte	ENSGALG00010012786	TEF	0.305	0.155	1.26054181167047	0.710614429692473	0.826905083255629	1.80847188095065e-97	5.23570694254022e-93	TEF	TEF, PAR bZIP transcription factor [Source:NCBI gene (formerly Entrezgene);Acc:396342]	-	-	-	-	-	GO:0003690//double-stranded DNA binding;GO:0003700//DNA-binding transcription factor activity;GO:1990837//sequence-specific double-stranded DNA binding	GO:0006355//regulation of transcription, DNA-templated;GO:0006357//regulation of transcription by RNA polymerase II;GO:0045944//positive regulation of transcription by RNA polymerase II	-	protein_coding
Myocyte	ENSGALG00010023478	TAOK3	0.421	0.254	2.15304385844666	1.2567628505258	0.776665267324773	2.67356601118683e-97	7.74024095898699e-93	TAOK3	TAO kinase 3 [Source:NCBI gene (formerly Entrezgene);Acc:395499]	Environmental Information Processing	Signal transduction	ko04010//MAPK signaling pathway	K04429	-	GO:0000166//nucleotide binding;GO:0004672//protein kinase activity;GO:0004674//protein serine/threonine kinase activity;GO:0005524//ATP binding;GO:0016740//transferase activity	GO:0000165//MAPK cascade;GO:0006468//protein phosphorylation;GO:0006974//cellular response to DNA damage stimulus;GO:0007095//mitotic G2 DNA damage checkpoint signaling;GO:0032874//positive regulation of stress-activated MAPK cascade;GO:0043507//positive regulation of JUN kinase activity;GO:0046329//negative regulation of JNK cascade;GO:0046330//positive regulation of JNK cascade;GO:0046777//prot…	-	protein_coding
Myocyte	ENSGALG00010007130	IRF2	0.442	0.264	2.33163154402588	1.44625366452641	0.689019209881402	6.15314545193002e-97	1.78139713978826e-92	IRF2	interferon regulatory factor 2 [Source:NCBI gene (formerly Entrezgene);Acc:396115]	-	-	-	-	GO:0005634//nucleus;GO:0005654//nucleoplasm;GO:0005829//cytosol;GO:0005925//focal adhesion	GO:0000976//transcription cis-regulatory region binding;GO:0000977//RNA polymerase II transcription regulatory region sequence-specific DNA binding;GO:0000978//RNA polymerase II cis-regulatory region sequence-specific DNA binding;GO:0000981//DNA-binding transcription factor activity, RNA polymerase II-specific;GO:0001228//DNA-binding transcription activator activity, RNA polymerase II-specific;GO…	GO:0002376//immune system process;GO:0006351//transcription, DNA-templated;GO:0006355//regulation of transcription, DNA-templated;GO:0006357//regulation of transcription by RNA polymerase II;GO:0045944//positive regulation of transcription by RNA polymerase II;GO:0051607//defense response to virus	IRF	protein_coding
Myocyte	ENSGALG00010028818	TSC1	0.294	0.151	1.27978447373574	0.648162548493758	0.981473301176963	7.48944337428168e-96	2.16826875128829e-91	TSC1	TSC complex subunit 1 [Source:HGNC Symbol;Acc:HGNC:12362]	Human Diseases;Cellular Processes;Environmental Information Processing;Cellular Processes;Organismal Systems	Infectious disease: viral;Cell growth and death;Signal transduction;Transport and catabolism;Endocrine system	ko05168//Herpes simplex virus 1 infection;ko04218//Cellular senescence;ko04150//mTOR signaling pathway;ko04140//Autophagy - animal;ko04910//Insulin signaling pathway	K07206;K07206;K07206;K07206;K07206	GO:0005737//cytoplasm;GO:0005811//lipid droplet;GO:0005829//cytosol;GO:0005884//actin filament;GO:0005938//cell cortex;GO:0014069//postsynaptic density;GO:0016020//membrane;GO:0030027//lamellipodium;GO:0032991//protein-containing complex;GO:0033596//TSC1-TSC2 complex;GO:0101031//chaperone complex	GO:0030544//Hsp70 protein binding;GO:0042030//ATPase inhibitor activity;GO:0051087//chaperone binding;GO:0051879//Hsp90 protein binding	GO:0001822//kidney development;GO:0001843//neural tube closure;GO:0001952//regulation of cell-matrix adhesion;GO:0002250//adaptive immune response;GO:0006407//rRNA export from nucleus;GO:0006417//regulation of translation;GO:0006813//potassium ion transport;GO:0007160//cell-matrix adhesion;GO:0007399//nervous system development;GO:0008283//cell population proliferation;GO:0008285//negative regula…	-	protein_coding
Myocyte	ENSGALG00010002832	LPIN1	0.262	0.13	1.5967436214815	0.694712	1.20064547498468	4.84586798752816e-95	1.40292724106928e-90	LPIN1	lipin 1 [Source:HGNC Symbol;Acc:HGNC:13345]	Metabolism;Environmental Information Processing;Metabolism;Metabolism	Global and overview maps;Signal transduction;Lipid metabolism;Lipid metabolism	ko01100//Metabolic pathways;ko04150//mTOR signaling pathway;ko00564//Glycerophospholipid metabolism;ko00561//Glycerolipid metabolism	K15728;K15728;K15728;K15728	GO:0005783//endoplasmic reticulum;GO:0005829//cytosol	GO:0008195//phosphatidate phosphatase activity	GO:0019432//triglyceride biosynthetic process	-	protein_coding
Myocyte	ENSGALG00010001918	CNKSR2	0.518	0.337	4.45831810432865	2.94782277057568	0.596849768517833	1.01709575527027e-94	2.94459392108297e-90	CNKSR2	connector enhancer of kinase suppressor of Ras 2 [Source:HGNC Symbol;Acc:HGNC:19701]	Environmental Information Processing	Signal transduction	ko04013//MAPK signaling pathway - fly	K17536	GO:0005737//cytoplasm;GO:0005886//plasma membrane;GO:0014069//postsynaptic density;GO:0016020//membrane	GO:0005515//protein binding;GO:0019901//protein kinase binding	GO:0009966//regulation of signal transduction;GO:0035556//intracellular signal transduction	-	protein_coding
Myocyte	ENSGALG00010007800	MAF	0.403	0.244	2.70994865536663	1.43290375865289	0.919323803628822	1.08020117469327e-94	3.1272904208545e-90	MAF	MAF bZIP transcription factor [Source:NCBI gene (formerly Entrezgene);Acc:693248]	Human Diseases;Organismal Systems;Human Diseases	Cancer: overview;Immune system;Immune disease	ko05202//Transcriptional misregulation in cancer;ko04658//Th1 and Th2 cell differentiation;ko05321//Inflammatory bowel disease	K09035;K09035;K09035	GO:0005634//nucleus;GO:0005737//cytoplasm;GO:0090575//RNA polymerase II transcription regulator complex	GO:0000978//RNA polymerase II cis-regulatory region sequence-specific DNA binding;GO:0000981//DNA-binding transcription factor activity, RNA polymerase II-specific;GO:0001228//DNA-binding transcription activator activity, RNA polymerase II-specific;GO:0003677//DNA binding;GO:0003700//DNA-binding transcription factor activity;GO:0042802//identical protein binding;GO:0043565//sequence-specific DNA …	GO:0000122//negative regulation of transcription by RNA polymerase II;GO:0002088//lens development in camera-type eye;GO:0006355//regulation of transcription, DNA-templated;GO:0006357//regulation of transcription by RNA polymerase II;GO:0010628//positive regulation of gene expression;GO:0030219//megakaryocyte differentiation;GO:0032330//regulation of chondrocyte differentiation;GO:0045944//positi…	-	protein_coding
Myocyte	ENSGALG00010004362	FBXL4	0.291	0.152	1.55867637805179	0.734765589193652	1.08496544960505	1.79015899672165e-92	5.18268931140884e-88	FBXL4	F-box and leucine rich repeat protein 4 [Source:HGNC Symbol;Acc:HGNC:13601]	-	-	-	-	GO:0005758//mitochondrial intermembrane space;GO:0016607//nuclear speck;GO:0019005//SCF ubiquitin ligase complex	GO:0005515//protein binding	GO:0000422//autophagy of mitochondrion;GO:0031146//SCF-dependent proteasomal ubiquitin-dependent protein catabolic process	-	protein_coding
Myocyte	ENSGALG00010017393	VDAC1	0.434	0.269	2.19364114611478	1.32804078357537	0.724028085181772	6.07951856694622e-92	1.7600814203166e-87	VDAC1	voltage dependent anion channel 1 [Source:NCBI gene (formerly Entrezgene);Acc:416320]	Environmental Information Processing;Human Diseases;Cellular Processes;Organismal Systems;Cellular Processes	Signal transduction;Infectious disease: viral;Cell growth and death;Immune system;Cell growth and death	ko04020//Calcium signaling pathway;ko05164//Influenza A;ko04218//Cellular senescence;ko04621//NOD-like receptor signaling pathway;ko04217//Necroptosis	K05862;K05862;K05862;K05862;K05862	GO:0005739//mitochondrion;GO:0005741//mitochondrial outer membrane;GO:0005757//mitochondrial permeability transition pore complex;GO:0005886//plasma membrane;GO:0016020//membrane;GO:0031966//mitochondrial membrane;GO:0042645//mitochondrial nucleoid;GO:0046930//pore complex	GO:0008308//voltage-gated anion channel activity;GO:0015288//porin activity;GO:0015485//cholesterol binding;GO:0019901//protein kinase binding;GO:0031210//phosphatidylcholine binding;GO:0042802//identical protein binding;GO:0044325//transmembrane transporter binding;GO:0097001//ceramide binding	GO:0001662//behavioral fear response;GO:0006820//anion transport;GO:0006915//apoptotic process;GO:0007268//chemical synaptic transmission;GO:0007270//neuron-neuron synaptic transmission;GO:0007612//learning;GO:0030855//epithelial cell differentiation;GO:0043066//negative regulation of apoptotic process;GO:0055085//transmembrane transport;GO:0098656//anion transmembrane transport;GO:0110099//negat…	-	protein_coding
Myocyte	ENSGALG00010021072	PRKACB	0.566	0.397	3.77389236990017	2.38943582285229	0.659383259176752	9.17872417627583e-91	2.65733243627362e-86	PRKACB	XP_042729476.1 cAMP-dependent protein kinase catalytic subunit beta isoform X1 [Lagopus leucura]	Environmental Information Processing;Environmental Information Processing;Cellular Processes;Environmental Information Processing;Environmental Information Processing;Cellular Processes;Organismal Systems;Organismal Systems;Organismal Systems;Cellular Processes;Organismal Systems;Cellular Processes;Organismal Systems;Organismal Systems;Environmental Information Processing	Signal transduction;Signal transduction;Cellular community - eukaryotes;Signal transduction;Signal transduction;Transport and catabolism;Circulatory system;Circulatory system;Endocrine system;Cell growth and death;Endocrine system;Cellular community - eukaryotes;Endocrine system;Endocrine system;Signal transduction	ko04020//Calcium signaling pathway;ko04010//MAPK signaling pathway;ko04530//Tight junction;ko04310//Wnt signaling pathway;ko04371//Apelin signaling pathway;ko04140//Autophagy - animal;ko04261//Adrenergic signaling in cardiomyocytes;ko04270//Vascular smooth muscle contraction;ko04910//Insulin signaling pathway;ko04114//Oocyte meiosis;ko04916//Melanogenesis;ko04540//Gap junction;ko04912//GnRH signa…	K04345;K04345;K04345;K04345;K04345;K04345;K04345;K04345;K04345;K04345;K04345;K04345;K04345;K04345;K04345	GO:0005634//nucleus;GO:0005829//cytosol;GO:0005952//cAMP-dependent protein kinase complex	GO:0000166//nucleotide binding;GO:0004672//protein kinase activity;GO:0004674//protein serine/threonine kinase activity;GO:0004679//AMP-activated protein kinase activity;GO:0004691//cAMP-dependent protein kinase activity;GO:0005524//ATP binding;GO:0016301//kinase activity;GO:0016740//transferase activity	GO:0006468//protein phosphorylation;GO:0010737//protein kinase A signaling;GO:0016310//phosphorylation;GO:0018105//peptidyl-serine phosphorylation	-	protein_coding
Myocyte	ENSGALG00010018753	SYNM	0.314	0.174	1.85204957027881	0.914267081870812	1.01843513120252	6.6091782366982e-90	1.91342319130649e-85	SYNM	synemin [Source:NCBI gene (formerly Entrezgene);Acc:395599]	-	-	-	-	GO:0005882//intermediate filament;GO:0016020//membrane;GO:0042383//sarcolemma;GO:0043034//costamere;GO:0045111//intermediate filament cytoskeleton;GO:0060053//neurofilament cytoskeleton	GO:0005200//structural constituent of cytoskeleton;GO:0008307//structural constituent of muscle;GO:0017166//vinculin binding;GO:0019215//intermediate filament binding	GO:0031443//fast-twitch skeletal muscle fiber contraction;GO:0045104//intermediate filament cytoskeleton organization	-	protein_coding
Myocyte	ENSGALG00010019509	ZNF106	0.511	0.337	3.10767905290629	1.94923178545422	0.672931863025882	6.07309756676594e-88	1.75822247655441e-83	ZNF106	zinc finger protein 106 [Source:HGNC Symbol;Acc:HGNC:12886]	-	-	-	-	-	GO:0003676//nucleic acid binding;GO:0003723//RNA binding;GO:0005515//protein binding;GO:0008270//zinc ion binding	-	-	protein_coding
Myocyte	ENSGALG00010017600	MXD4	0.286	0.148	1.40921749316948	0.793140473419764	0.829245978840714	4.63682123937121e-87	1.34240611701036e-82	MXD4	MAX dimerization protein 4 [Source:NCBI gene (formerly Entrezgene);Acc:422890]	-	-	-	-	-	GO:0000978//RNA polymerase II cis-regulatory region sequence-specific DNA binding;GO:0000981//DNA-binding transcription factor activity, RNA polymerase II-specific;GO:0046983//protein dimerization activity	GO:0006357//regulation of transcription by RNA polymerase II	bHLH	protein_coding
Myocyte	ENSGALG00010025407	MLXIP	0.377	0.217	1.73843715731165	1.1270125106496	0.625287385536741	1.00649814964232e-86	2.91391279302947e-82	MLXIP	MLX interacting protein [Source:HGNC Symbol;Acc:HGNC:17055]	Human Diseases;Human Diseases	Endocrine and metabolic disease;Endocrine and metabolic disease	ko04932//Non-alcoholic fatty liver disease;ko04931//Insulin resistance	K09113;K09113	-	GO:0000977//RNA polymerase II transcription regulatory region sequence-specific DNA binding;GO:0001228//DNA-binding transcription activator activity, RNA polymerase II-specific;GO:0046983//protein dimerization activity	GO:0045944//positive regulation of transcription by RNA polymerase II	bHLH	protein_coding
Myocyte	ENSGALG00010014579	NNT	0.406	0.243	1.88084912895813	1.18894780587846	0.661698745699298	2.0629312648315e-86	5.97239230481367e-82	NNT	nicotinamide nucleotide transhydrogenase [Source:HGNC Symbol;Acc:HGNC:7863]	Metabolism;Metabolism	Global and overview maps;Metabolism of cofactors and vitamins	ko01100//Metabolic pathways;ko00760//Nicotinate and nicotinamide metabolism	K00323;K00323	GO:0005739//mitochondrion	GO:0008746//NAD(P)+ transhydrogenase activity;GO:0016491//oxidoreductase activity;GO:0050661//NADP binding	GO:0072593//reactive oxygen species metabolic process;GO:1902600//proton transmembrane transport	-	protein_coding
Myocyte	ENSGALG00010019697	EIF4EBP1	0.635	0.459	4.33231653113691	2.9828212578062	0.538461125730277	2.20864546153185e-85	6.39424947568085e-81	EIF4EBP1	eukaryotic translation initiation factor 4E binding protein 1 [Source:HGNC Symbol;Acc:HGNC:3288]	Human Diseases;Cellular Processes;Environmental Information Processing;Organismal Systems;Environmental Information Processing	Infectious disease: viral;Cell growth and death;Signal transduction;Endocrine system;Signal transduction	ko05168//Herpes simplex virus 1 infection;ko04218//Cellular senescence;ko04150//mTOR signaling pathway;ko04910//Insulin signaling pathway;ko04012//ErbB signaling pathway	K07205;K07205;K07205;K07205;K07205	-	GO:0008190//eukaryotic initiation factor 4E binding	GO:0045947//negative regulation of translational initiation	-	protein_coding
Myocyte	ENSGALG00010008515	TAFA5	0.342	0.211	3.99148527296188	1.6549794836556	1.27011235567072	3.92815575042628e-85	1.13724037130591e-80	TAFA5	TAFA chemokine like family member 5 [Source:HGNC Symbol;Acc:HGNC:21592]	-	-	-	-	-	-	-	-	protein_coding
Myocyte	ENSGALG00010020540	PCGF5	0.267	0.134	1.25728762732143	0.677328298346765	0.892387553128655	4.19946487097408e-85	1.21578707479571e-80	PCGF5	polycomb group ring finger 5 [Source:NCBI gene (formerly Entrezgene);Acc:423796]	Cellular Processes	Cellular community - eukaryotes	ko04550//Signaling pathways regulating pluripotency of stem cells	K11489	GO:0005634//nucleus;GO:0005654//nucleoplasm;GO:0005794//Golgi apparatus;GO:0005813//centrosome;GO:0031519//PcG protein complex;GO:0035102//PRC1 complex	-	GO:0006357//regulation of transcription by RNA polymerase II;GO:0036353//histone H2A-K119 monoubiquitination;GO:0045944//positive regulation of transcription by RNA polymerase II	-	protein_coding
Myocyte	ENSGALG00010024709	TEAD4	0.31	0.167	1.5110921046241	1.0238150405288	0.561636493090478	6.52238726156129e-85	1.88829633609461e-80	TEAD4	TEA domain transcription factor 4 [Source:NCBI gene (formerly Entrezgene);Acc:395542]	Environmental Information Processing;Environmental Information Processing;Environmental Information Processing	Signal transduction;Signal transduction;Signal transduction	ko04390//Hippo signaling pathway;ko04391//Hippo signaling pathway - fly;ko04392//Hippo signaling pathway - multiple species	K09448;K09448;K09448	GO:0005634//nucleus;GO:0005654//nucleoplasm	GO:0003677//DNA binding;GO:0003700//DNA-binding transcription factor activity	GO:0006351//transcription, DNA-templated;GO:0006355//regulation of transcription, DNA-templated;GO:0035329//hippo signaling	TEA	protein_coding
Myocyte	ENSGALG00010024765	SNRNP35	0.27	0.139	1.17661360135816	0.636785833417913	0.885760472955816	4.24271968584881e-84	1.22830977625009e-79	SNRNP35	small nuclear ribonucleoprotein U11/U12 subunit 35 [Source:NCBI gene (formerly Entrezgene);Acc:416823]	-	-	-	-	GO:0005634//nucleus;GO:0005689//U12-type spliceosomal complex;GO:0005730//nucleolus	GO:0003676//nucleic acid binding;GO:0003723//RNA binding	-	-	protein_coding
Myocyte	ENSGALG00010014184	SLC44A1	0.387	0.231	2.00599983627279	1.24487082206912	0.688325443921258	4.9683154990097e-84	1.4383770201183e-79	SLC44A1	solute carrier family 44 member 1 [Source:HGNC Symbol;Acc:HGNC:18798]	Human Diseases	Cancer: overview	ko05231//Choline metabolism in cancer	K06515	GO:0005654//nucleoplasm;GO:0005739//mitochondrion;GO:0005741//mitochondrial outer membrane;GO:0005829//cytosol;GO:0005886//plasma membrane;GO:0016020//membrane	GO:0015220//choline transmembrane transporter activity;GO:0022857//transmembrane transporter activity;GO:0034228//ethanolamine transmembrane transporter activity	GO:0015871//choline transport;GO:0034229//ethanolamine transport;GO:0055085//transmembrane transport	-	protein_coding
Myocyte	ENSGALG00010021110	PKLR	0.79	0.659	8.29617205204152	5.77050748496368	0.523747612432738	2.9669331192252e-83	8.58956807346889e-79	PKLR	pyruvate kinase, liver and RBC [Source:NCBI gene (formerly Entrezgene);Acc:396456]	Metabolism;Metabolism;Metabolism;Metabolism;Metabolism	Global and overview maps;Global and overview maps;Global and overview maps;Carbohydrate metabolism;Carbohydrate metabolism	ko01100//Metabolic pathways;ko01200//Carbon metabolism;ko01230//Biosynthesis of amino acids;ko00010//Glycolysis / Gluconeogenesis;ko00620//Pyruvate metabolism	K00873;K00873;K00873;K00873;K00873	GO:0005634//nucleus;GO:0005737//cytoplasm;GO:0005791//rough endoplasmic reticulum;GO:0005829//cytosol;GO:0005929//cilium	GO:0000166//nucleotide binding;GO:0000287//magnesium ion binding;GO:0003729//mRNA binding;GO:0003824//catalytic activity;GO:0004743//pyruvate kinase activity;GO:0005524//ATP binding;GO:0016301//kinase activity;GO:0016740//transferase activity;GO:0030955//potassium ion binding;GO:0046872//metal ion binding	GO:0006096//glycolytic process;GO:0012501//programmed cell death;GO:0016310//phosphorylation;GO:0061621//canonical glycolysis;GO:1903672//positive regulation of sprouting angiogenesis;GO:2000767//positive regulation of cytoplasmic translation	-	protein_coding
Myocyte	ENSGALG00010029167	ENSGALG00010029167	0.323	0.18	1.55444638561136	0.923639516132953	0.750999055096304	1.86751189584589e-82	5.40663368966345e-78	ENSGALG00010029167	XP_004946797.3 ubiquitin carboxyl-terminal hydrolase 32 isoform X3 [Gallus gallus]	-	-	-	-	-	GO:0004843//thiol-dependent deubiquitinase;GO:0005509//calcium ion binding;GO:0005515//protein binding	GO:0006511//ubiquitin-dependent protein catabolic process;GO:0016579//protein deubiquitination	-	protein_coding
Myocyte	ENSGALG00010025905	CPT1A	0.271	0.141	1.14239697713439	0.623655784325403	0.873242182913829	2.00803316993599e-82	5.81345683028168e-78	CPT1A	carnitine palmitoyltransferase 1A [Source:NCBI gene (formerly Entrezgene);Acc:423118]	Organismal Systems;Organismal Systems;Metabolism;Metabolism	Endocrine system;Endocrine system;Global and overview maps;Lipid metabolism	ko03320//PPAR signaling pathway;ko04920//Adipocytokine signaling pathway;ko01212//Fatty acid metabolism;ko00071//Fatty acid degradation	K08765;K08765;K08765;K08765	GO:0005739//mitochondrion;GO:0005741//mitochondrial outer membrane;GO:0016020//membrane	GO:0004095//carnitine O-palmitoyltransferase activity;GO:0016740//transferase activity;GO:0016746//acyltransferase activity;GO:1990698//palmitoleoyltransferase activity	GO:0001676//long-chain fatty acid metabolic process;GO:0006629//lipid metabolic process;GO:0006631//fatty acid metabolic process;GO:0006635//fatty acid beta-oxidation;GO:0009437//carnitine metabolic process;GO:0030855//epithelial cell differentiation	-	protein_coding
Myocyte	ENSGALG00010005035	NECTIN3	0.318	0.18	1.57944672990591	0.918606034537314	0.781901113940725	8.00457853369022e-82	2.31740553128865e-77	NECTIN3	nectin cell adhesion molecule 3 [Source:HGNC Symbol;Acc:HGNC:17664]	Environmental Information Processing;Cellular Processes	Signaling molecules and interaction;Cellular community - eukaryotes	ko04514//Cell adhesion molecules;ko04520//Adherens junction	K06592;K06592	GO:0005886//plasma membrane;GO:0005911//cell-cell junction;GO:0005912//adherens junction;GO:0043296//apical junction complex;GO:0044291//cell-cell contact zone;GO:0098686//hippocampal mossy fiber to CA3 synapse;GO:0098839//postsynaptic density membrane	GO:0042803//protein homodimerization activity;GO:0050839//cell adhesion molecule binding	GO:0002089//lens morphogenesis in camera-type eye;GO:0007155//cell adhesion;GO:0007156//homophilic cell adhesion via plasma membrane adhesion molecules;GO:0007157//heterophilic cell-cell adhesion via plasma membrane cell adhesion molecules;GO:0009566//fertilization;GO:0046718//viral entry into host cell;GO:0060042//retina morphogenesis in camera-type eye;GO:0061951//establishment of protein local…	-	protein_coding
Myocyte	ENSGALG00010016989	RHOG2	0.292	0.155	1.31593460845691	0.74345555002305	0.823769406700322	1.38725627166561e-81	4.0162456320991e-77	RHOG2	RHOG family member 2 [Source:NCBI gene (formerly Entrezgene);Acc:422207]	Human Diseases	Infectious disease: bacterial	ko05132//Salmonella infection	K07863	GO:0005856//cytoskeleton;GO:0005886//plasma membrane;GO:0005938//cell cortex;GO:0031410//cytoplasmic vesicle;GO:0042995//cell projection	GO:0000166//nucleotide binding;GO:0003924//GTPase activity;GO:0005525//GTP binding;GO:0019901//protein kinase binding	GO:0007015//actin filament organization;GO:0007163//establishment or maintenance of cell polarity;GO:0007264//small GTPase mediated signal transduction;GO:0008360//regulation of cell shape;GO:0030865//cortical cytoskeleton organization;GO:0032956//regulation of actin cytoskeleton organization	-	protein_coding
Myocyte	ENSGALG00010024143	UBE2Q2	0.405	0.249	1.90127537586758	1.20890284169254	0.653269202089481	2.51680187121514e-81	7.28639309735495e-77	UBE2Q2	ubiquitin conjugating enzyme E2 Q2 [Source:HGNC Symbol;Acc:HGNC:19248]	Genetic Information Processing	Folding, sorting and degradation	ko04120//Ubiquitin mediated proteolysis	K10582	-	GO:0004842//ubiquitin-protein transferase activity;GO:0005515//protein binding	GO:0070936//protein K48-linked ubiquitination	-	protein_coding
Myocyte	ENSGALG00010000224	MYBPC2	0.402	0.241	1.88635903749883	1.19679166261821	0.656432265564104	2.79577857973509e-81	8.09405856619105e-77	MYBPC2	myosin binding protein C, fast type [Source:NCBI gene (formerly Entrezgene);Acc:425457]	-	-	-	-	-	GO:0005515//protein binding	-	-	protein_coding
Myocyte	ENSGALG00010021481	MICU1	0.267	0.137	1.07009821349494	0.616898688125464	0.794637729692373	5.11945255453108e-81	1.48213270906229e-76	MICU1	mitochondrial calcium uptake 1 [Source:HGNC Symbol;Acc:HGNC:1530]	-	-	-	-	GO:0005739//mitochondrion;GO:0005743//mitochondrial inner membrane;GO:0005758//mitochondrial intermembrane space;GO:0031966//mitochondrial membrane;GO:0034704//calcium channel complex;GO:1990246//uniplex complex	GO:0005509//calcium ion binding;GO:0042802//identical protein binding;GO:0046982//protein heterodimerization activity	GO:0006851//mitochondrial calcium ion transmembrane transport;GO:0036444//calcium import into the mitochondrion;GO:0051260//protein homooligomerization;GO:0051560//mitochondrial calcium ion homeostasis;GO:0051561//positive regulation of mitochondrial calcium ion concentration;GO:0070509//calcium ion import;GO:1900069//regulation of cellular hyperosmotic salinity response	-	protein_coding
Myocyte	ENSGALG00010018904	UGP2	0.303	0.168	1.32397717073085	0.764846203465474	0.79163666345894	1.04631472048752e-78	3.02918574728341e-74	UGP2	UDP-glucose pyrophosphorylase 2 [Source:NCBI gene (formerly Entrezgene);Acc:373900]	Metabolism;Metabolism;Metabolism;Metabolism;Metabolism	Global and overview maps;Carbohydrate metabolism;Carbohydrate metabolism;Carbohydrate metabolism;Carbohydrate metabolism	ko01100//Metabolic pathways;ko00520//Amino sugar and nucleotide sugar metabolism;ko00052//Galactose metabolism;ko00500//Starch and sucrose metabolism;ko00040//Pentose and glucuronate interconversions	K00963;K00963;K00963;K00963;K00963	GO:0005737//cytoplasm	GO:0003983//UTP:glucose-1-phosphate uridylyltransferase activity;GO:0016740//transferase activity;GO:0016779//nucleotidyltransferase activity;GO:0042802//identical protein binding;GO:0051748//UTP-monosaccharide-1-phosphate uridylyltransferase activity;GO:0070569//uridylyltransferase activity	GO:0005977//glycogen metabolic process;GO:0005978//glycogen biosynthetic process;GO:0006011//UDP-glucose metabolic process;GO:0007420//brain development	-	protein_coding
Myocyte	ENSGALG00010012848	SERINC1	0.407	0.249	1.79665587020878	1.17223954651747	0.6160466890066	4.95087611812244e-78	1.43332814495763e-73	SERINC1	serine incorporator 1 [Source:NCBI gene (formerly Entrezgene);Acc:421722]	-	-	-	-	GO:0005886//plasma membrane;GO:0016020//membrane	-	-	-	protein_coding
Myocyte	ENSGALG00010009542	WDR1	0.389	0.238	1.86858346630096	1.17220180391057	0.67272404515454	1.53790011561987e-77	4.45237462473108e-73	WDR1	WD repeat domain 1 [Source:NCBI gene (formerly Entrezgene);Acc:422842]	-	-	-	-	GO:0005886//plasma membrane;GO:0005911//cell-cell junction;GO:0030054//cell junction	GO:0005515//protein binding	GO:0002446//neutrophil mediated immunity;GO:0008360//regulation of cell shape;GO:0030036//actin cytoskeleton organization;GO:0030043//actin filament fragmentation;GO:0030220//platelet formation;GO:0030834//regulation of actin filament depolymerization;GO:0030836//positive regulation of actin filament depolymerization;GO:0030865//cortical cytoskeleton organization;GO:0042247//establishment of plan…	-	protein_coding
Myocyte	ENSGALG00010002371	BAG3	0.314	0.177	1.42680536942385	0.845508198489729	0.75489790120679	1.19213269651237e-75	3.45134336967297e-71	BAG3	BAG cochaperone 3 [Source:HGNC Symbol;Acc:HGNC:939]	-	-	-	-	GO:0005634//nucleus;GO:0005654//nucleoplasm;GO:0005737//cytoplasm;GO:0005829//cytosol;GO:0030018//Z disc;GO:0101031//chaperone complex	GO:0000774//adenyl-nucleotide exchange factor activity;GO:0005515//protein binding;GO:0044877//protein-containing complex binding;GO:0051087//chaperone binding	GO:0008625//extrinsic apoptotic signaling pathway via death domain receptors;GO:0010658//striated muscle cell apoptotic process;GO:0010664//negative regulation of striated muscle cell apoptotic process;GO:0034605//cellular response to heat;GO:0034620//cellular response to unfolded protein;GO:0042307//positive regulation of protein import into nucleus;GO:0046716//muscle cell cellular homeostasis;G…	-	protein_coding
Myocyte	ENSGALG00010019534	PPP2R5A	0.372	0.222	1.72353554549534	1.16436262738179	0.565830613521325	7.23382639118894e-75	2.09426507851311e-70	PPP2R5A	protein phosphatase 2 regulatory subunit B'alpha [Source:HGNC Symbol;Acc:HGNC:9309]	Organismal Systems;Cellular Processes;Genetic Information Processing	Circulatory system;Cell growth and death;Translation	ko04261//Adrenergic signaling in cardiomyocytes;ko04114//Oocyte meiosis;ko03015//mRNA surveillance pathway	K11584;K11584;K11584	GO:0000159//protein phosphatase type 2A complex;GO:0005634//nucleus;GO:0005737//cytoplasm;GO:0005813//centrosome;GO:0005829//cytosol;GO:0005886//plasma membrane;GO:0030018//Z disc;GO:0031430//M band	GO:0004721//phosphoprotein phosphatase activity;GO:0019888//protein phosphatase regulator activity;GO:0019900//kinase binding;GO:0072542//protein phosphatase activator activity	GO:0006470//protein dephosphorylation;GO:0007165//signal transduction;GO:0035307//positive regulation of protein dephosphorylation;GO:0090219//negative regulation of lipid kinase activity;GO:1903077//negative regulation of protein localization to plasma membrane	-	protein_coding
Myocyte	ENSGALG00010006347	PPP6R2	0.305	0.169	1.19618856535269	0.760420528273146	0.653575447177917	7.652244278441e-75	2.21540124105145e-70	PPP6R2	protein phosphatase 6 regulatory subunit 2 [Source:HGNC Symbol;Acc:HGNC:19253]	-	-	-	-	GO:0005829//cytosol;GO:0043231//intracellular membrane-bounded organelle	GO:0019903//protein phosphatase binding	GO:0043666//regulation of phosphoprotein phosphatase activity	-	protein_coding
Myocyte	ENSGALG00010008786	ENSGALG00010008786	0.25	0.13	1.03089432525702	0.557526770426755	0.886783467916887	2.12259346555915e-73	6.1451203421403e-69	ENSGALG00010008786	-	-	-	-	-	-	-	-	-	lncRNA
Myocyte	ENSGALG00010020507	ANKRD1	0.359	0.243	6.11044293296678	1.76838301635694	1.78884617796644	1.23977302326398e-72	3.58926687965155e-68	ANKRD1	ankyrin repeat domain 1 [Source:NCBI gene (formerly Entrezgene);Acc:378926]	-	-	-	-	GO:0001650//fibrillar center;GO:0005634//nucleus;GO:0005654//nucleoplasm;GO:0005667//transcription regulator complex;GO:0005737//cytoplasm;GO:0005829//cytosol;GO:0030016//myofibril;GO:0031674//I band;GO:0032991//protein-containing complex	GO:0002039//p53 binding;GO:0003677//DNA binding;GO:0003713//transcription coactivator activity;GO:0003714//transcription corepressor activity;GO:0005515//protein binding;GO:0031432//titin binding;GO:0042826//histone deacetylase binding;GO:0061629//RNA polymerase II-specific DNA-binding transcription factor binding;GO:0070412//R-SMAD binding	GO:0006357//regulation of transcription by RNA polymerase II;GO:0007519//skeletal muscle tissue development;GO:0009791//post-embryonic development;GO:0010628//positive regulation of gene expression;GO:0010629//negative regulation of gene expression;GO:0014866//skeletal myofibril assembly;GO:0035914//skeletal muscle cell differentiation;GO:0035994//response to muscle stretch;GO:0043065//positive r…	-	protein_coding
Myocyte	ENSGALG00010015889	SH3BP5	0.331	0.195	1.55078770484805	0.951053803322684	0.705402336972486	3.5014249007515e-72	1.01369752301657e-67	SH3BP5	SH3 domain binding protein 5 [Source:NCBI gene (formerly Entrezgene);Acc:420682]	-	-	-	-	GO:0005654//nucleoplasm;GO:0005737//cytoplasm;GO:0016604//nuclear body;GO:0030659//cytoplasmic vesicle membrane	GO:0004860//protein kinase inhibitor activity;GO:0005085//guanyl-nucleotide exchange factor activity;GO:0017124//SH3 domain binding	GO:0006469//negative regulation of protein kinase activity;GO:0035556//intracellular signal transduction;GO:0061099//negative regulation of protein tyrosine kinase activity	-	protein_coding
Myocyte	ENSGALG00010015845	SAP30L	0.26	0.139	1.18336627601993	0.680560687512025	0.798100964610108	7.40215931563171e-72	2.14299914346854e-67	SAP30L	SAP30 like [Source:HGNC Symbol;Acc:HGNC:25663]	Human Diseases	Infectious disease: viral	ko05169//Epstein-Barr virus infection	K19202	GO:0001650//fibrillar center;GO:0005654//nucleoplasm;GO:0005730//nucleolus	GO:0003677//DNA binding;GO:0005515//protein binding;GO:0008270//zinc ion binding;GO:0010314//phosphatidylinositol-5-phosphate binding;GO:0031491//nucleosome binding;GO:0042393//histone binding;GO:0044378//non-sequence-specific DNA binding, bending	-	-	protein_coding
Myocyte	ENSGALG00010007579	GATB	0.254	0.136	1.05929326574842	0.590551913146903	0.842966263225653	1.71293920995083e-71	4.95913030672865e-67	GATB	glutamyl-tRNA amidotransferase subunit B [Source:HGNC Symbol;Acc:HGNC:8849]	Metabolism;Genetic Information Processing	Global and overview maps;Translation	ko01100//Metabolic pathways;ko00970//Aminoacyl-tRNA biosynthesis	K02434;K02434	GO:0005739//mitochondrion;GO:0030956//glutamyl-tRNA(Gln) amidotransferase complex	GO:0003824//catalytic activity;GO:0016874//ligase activity;GO:0016884//carbon-nitrogen ligase activity, with glutamine as amido-N-donor;GO:0050567//glutaminyl-tRNA synthase (glutamine-hydrolyzing) activity	GO:0032543//mitochondrial translation;GO:0070681//glutaminyl-tRNAGln biosynthesis via transamidation	-	protein_coding
Myocyte	ENSGALG00010007931	GBE1	0.432	0.283	2.69676643546435	1.78682255431503	0.593834206047565	3.10236355528232e-71	8.98165272889784e-67	GBE1	1,4-alpha-glucan branching enzyme 1 [Source:HGNC Symbol;Acc:HGNC:4180]	Metabolism;Metabolism	Global and overview maps;Carbohydrate metabolism	ko01100//Metabolic pathways;ko00500//Starch and sucrose metabolism	K00700;K00700	GO:0005829//cytosol	GO:0003824//catalytic activity;GO:0003844//1,4-alpha-glucan branching enzyme activity;GO:0004553//hydrolase activity, hydrolyzing O-glycosyl compounds;GO:0043169//cation binding;GO:0102752//1,4-alpha-glucan branching enzyme activity (using a glucosylated glycogenin as primer for glycogen synthesis)	GO:0005975//carbohydrate metabolic process;GO:0005978//glycogen biosynthetic process	-	protein_coding
Myocyte	ENSGALG00010002137	PDK3	0.346	0.207	1.53379983809452	0.969690119699404	0.661514533134936	1.7963291311366e-70	5.20055246755356e-66	PDK3	pyruvate dehydrogenase kinase 3 [Source:NCBI gene (formerly Entrezgene);Acc:418595]	Human Diseases	Cardiovascular disease	ko05415//Diabetic cardiomyopathy	K00898	GO:0005730//nucleolus;GO:0005739//mitochondrion;GO:0005759//mitochondrial matrix	GO:0000166//nucleotide binding;GO:0004672//protein kinase activity;GO:0004674//protein serine/threonine kinase activity;GO:0004740//pyruvate dehydrogenase (acetyl-transferring) kinase activity;GO:0005524//ATP binding;GO:0016301//kinase activity;GO:0016740//transferase activity	GO:0006468//protein phosphorylation;GO:0010510//regulation of acetyl-CoA biosynthetic process from pyruvate;GO:0010906//regulation of glucose metabolic process;GO:0016310//phosphorylation;GO:0018105//peptidyl-serine phosphorylation;GO:0035357//peroxisome proliferator activated receptor signaling pathway;GO:0071398//cellular response to fatty acid;GO:0097411//hypoxia-inducible factor-1alpha signal…	-	protein_coding
Myocyte	ENSGALG00010006270	STAM	0.254	0.136	1.0243127147287	0.586712857400333	0.803929713074875	3.29544400700568e-70	9.54063994468213e-66	STAM	signal transducing adaptor molecule [Source:HGNC Symbol;Acc:HGNC:11357]	Cellular Processes	Transport and catabolism	ko04144//Endocytosis	K04705	GO:0033565//ESCRT-0 complex;GO:0043231//intracellular membrane-bounded organelle	GO:0005515//protein binding;GO:0035091//phosphatidylinositol binding;GO:0043130//ubiquitin binding;GO:0044389//ubiquitin-like protein ligase binding	GO:1903543//positive regulation of exosomal secretion;GO:1903551//regulation of extracellular exosome assembly	-	protein_coding
Myocyte	ENSGALG00010010103	ENSGALG00010010103	0.299	0.17	1.57576251713758	0.970009338950465	0.69997958058622	3.60508082526908e-70	1.04370694972365e-65	ENSGALG00010010103	-	-	-	-	-	-	-	-	-	lncRNA
Myocyte	ENSGALG00010021044	EIF4G2	0.651	0.505	4.46714456854263	3.03542941019842	0.557452321518851	2.20299234925449e-69	6.37788315032667e-65	EIF4G2	eukaryotic translation initiation factor 4 gamma 2 [Source:NCBI gene (formerly Entrezgene);Acc:395905]	-	-	-	-	GO:0005829//cytosol;GO:0016281//eukaryotic translation initiation factor 4F complex	GO:0003723//RNA binding;GO:0003743//translation initiation factor activity;GO:0005515//protein binding;GO:0008135//translation factor activity, RNA binding	GO:0006412//translation;GO:0006413//translational initiation;GO:0006446//regulation of translational initiation;GO:0009059//macromolecule biosynthetic process;GO:0010507//negative regulation of autophagy;GO:0030307//positive regulation of cell growth	-	protein_coding
Myocyte	ENSGALG00010021516	SRSF5	0.457	0.309	2.30448993917476	1.49086069007316	0.628302014526537	1.46961427215717e-68	4.25468027932222e-64	SRSF5	serine and arginine rich splicing factor 5 [Source:NCBI gene (formerly Entrezgene);Acc:423258]	Human Diseases;Genetic Information Processing	Infectious disease: viral;Transcription	ko05168//Herpes simplex virus 1 infection;ko03040//Spliceosome	K12893;K12893	GO:0005654//nucleoplasm;GO:0005730//nucleolus;GO:0005829//cytosol	GO:0003676//nucleic acid binding;GO:0003723//RNA binding	-	-	protein_coding
Myocyte	ENSGALG00010025048	ESYT2	0.391	0.25	2.0710405932651	1.33387997421303	0.634726976134428	7.1924266119179e-68	2.08227942841635e-63	ESYT2	extended synaptotagmin 2 [Source:HGNC Symbol;Acc:HGNC:22211]	-	-	-	-	GO:0005783//endoplasmic reticulum;GO:0005789//endoplasmic reticulum membrane;GO:0005829//cytosol;GO:0005886//plasma membrane;GO:0016020//membrane	GO:0005509//calcium ion binding;GO:0005544//calcium-dependent phospholipid binding;GO:0008289//lipid binding;GO:0008429//phosphatidylethanolamine binding;GO:0031210//phosphatidylcholine binding;GO:0035091//phosphatidylinositol binding	GO:0006869//lipid transport;GO:0061817//endoplasmic reticulum-plasma membrane tethering	-	protein_coding
Myocyte	ENSGALG00010011837	VLDLR	0.277	0.153	1.07925921268012	0.73427468906928	0.555649632564792	2.63500973895363e-65	7.62861669524464e-61	VLDLR	very low density lipoprotein receptor [Source:NCBI gene (formerly Entrezgene);Acc:396154]	Human Diseases;Human Diseases	Cardiovascular disease;Neurodegenerative disease	ko05417//Lipid and atherosclerosis;ko05017//Spinocerebellar ataxia	K20053;K20053	GO:0005615//extracellular space;GO:0005886//plasma membrane;GO:0005905//clathrin-coated pit;GO:0016020//membrane;GO:0034361//very-low-density lipoprotein particle;GO:0043235//receptor complex	GO:0005509//calcium ion binding;GO:0005515//protein binding;GO:0030228//lipoprotein particle receptor activity;GO:0030229//very-low-density lipoprotein particle receptor activity;GO:0034185//apolipoprotein binding;GO:0034189//very-low-density lipoprotein particle binding;GO:0038024//cargo receptor activity;GO:0038025//reelin receptor activity;GO:0048306//calcium-dependent protein binding	GO:0006629//lipid metabolic process;GO:0006869//lipid transport;GO:0006897//endocytosis;GO:0006898//receptor-mediated endocytosis;GO:0008202//steroid metabolic process;GO:0008203//cholesterol metabolic process;GO:0021517//ventral spinal cord development;GO:0034436//glycoprotein transport;GO:0034447//very-low-density lipoprotein particle clearance;GO:0038026//reelin-mediated signaling pathway;GO:0…	-	protein_coding
Myocyte	ENSGALG00010024788	SIK3	0.286	0.161	1.18699242492076	0.755929652559381	0.650986840693596	3.9574491108507e-65	1.14572109208239e-60	SIK3	SIK family kinase 3 [Source:HGNC Symbol;Acc:HGNC:29165]	-	-	-	-	GO:0005737//cytoplasm	GO:0004672//protein kinase activity;GO:0004674//protein serine/threonine kinase activity;GO:0005524//ATP binding	GO:0001958//endochondral ossification;GO:0006468//protein phosphorylation;GO:0032880//regulation of protein localization;GO:0035108//limb morphogenesis;GO:0035264//multicellular organism growth;GO:0048705//skeletal system morphogenesis;GO:0060351//cartilage development involved in endochondral bone morphogenesis	-	protein_coding
Myocyte	ENSGALG00010029655	PHKG1	0.379	0.237	1.89257067090207	1.25633736663308	0.591123247348845	7.4368495309234e-65	2.15304230769763e-60	PHKG1	phosphorylase kinase catalytic subunit gamma 1 [Source:NCBI gene (formerly Entrezgene);Acc:417543]	Environmental Information Processing;Organismal Systems	Signal transduction;Endocrine system	ko04020//Calcium signaling pathway;ko04910//Insulin signaling pathway	K00871;K00871	GO:0005964//phosphorylase kinase complex	GO:0004672//protein kinase activity;GO:0004689//phosphorylase kinase activity;GO:0005516//calmodulin binding;GO:0005524//ATP binding	GO:0005978//glycogen biosynthetic process;GO:0006468//protein phosphorylation	-	protein_coding
Myocyte	ENSGALG00010029618	TEX2	0.304	0.18	1.37330034258407	0.842408215318246	0.705055768318284	8.68220692443191e-65	2.51358572669228e-60	TEX2	testis expressed 2 [Source:HGNC Symbol;Acc:HGNC:30884]	-	-	-	-	-	GO:0008289//lipid binding	-	-	protein_coding
Myocyte	ENSGALG00010010111	CNOT4	0.462	0.32	2.70258862871958	1.74447447267915	0.631549444113882	1.21242983037123e-64	3.51010560190776e-60	CNOT4	CCR4-NOT transcription complex subunit 4 [Source:NCBI gene (formerly Entrezgene);Acc:417936]	Genetic Information Processing	Folding, sorting and degradation	ko03018//RNA degradation	K10643	GO:0030014//CCR4-NOT complex	GO:0003676//nucleic acid binding;GO:0003723//RNA binding;GO:0004842//ubiquitin-protein transferase activity;GO:0046872//metal ion binding	GO:0006511//ubiquitin-dependent protein catabolic process;GO:0045652//regulation of megakaryocyte differentiation;GO:0051865//protein autoubiquitination	-	protein_coding
Myocyte	ENSGALG00010016547	SGCB	0.273	0.154	1.09113718048541	0.659733711756767	0.725876760043634	3.54602618622407e-64	1.02661004117373e-59	SGCB	sarcoglycan beta [Source:NCBI gene (formerly Entrezgene);Acc:422760]	-	-	-	-	GO:0005856//cytoskeleton;GO:0005886//plasma membrane;GO:0016010//dystrophin-associated glycoprotein complex;GO:0016011//dystroglycan complex;GO:0016012//sarcoglycan complex;GO:0016020//membrane;GO:0042383//sarcolemma	-	GO:0007517//muscle organ development;GO:0009749//response to glucose;GO:0010467//gene expression;GO:0042593//glucose homeostasis;GO:0044381//glucose import in response to insulin stimulus;GO:0055001//muscle cell development;GO:0055013//cardiac muscle cell development;GO:0097084//vascular associated smooth muscle cell development	-	protein_coding
Myocyte	ENSGALG00010025791	FIGN	0.329	0.199	2.01633294158204	1.33076800457984	0.599474794378078	6.57143943785788e-64	1.90249743165424e-59	FIGN	fidgetin, microtubule severing factor [Source:HGNC Symbol;Acc:HGNC:13285]	-	-	-	-	GO:0016363//nuclear matrix	GO:0005524//ATP binding;GO:0016887//ATP hydrolysis activity	-	-	protein_coding
Myocyte	ENSGALG00010015409	FAM13B	0.354	0.224	1.8830069239139	1.08664484654948	0.793157810499844	9.36312488876021e-64	2.71071828654497e-59	FAM13B	family with sequence similarity 13, member B [Source:NCBI gene (formerly Entrezgene);Acc:416297]	-	-	-	-	-	-	GO:0007165//signal transduction	-	protein_coding
Myocyte	ENSGALG00010027893	DOT1L	0.286	0.165	1.12064227296895	0.695439572605658	0.688328751973983	3.39689796560727e-63	9.8343593002296e-59	DOT1L	DOT1 like histone lysine methyltransferase [Source:HGNC Symbol;Acc:HGNC:24948]	Metabolism;Metabolism	Global and overview maps;Amino acid metabolism	ko01100//Metabolic pathways;ko00310//Lysine degradation	K11427;K11427	GO:0005634//nucleus;GO:0005654//nucleoplasm;GO:0005737//cytoplasm;GO:0032991//protein-containing complex;GO:0043231//intracellular membrane-bounded organelle	GO:0018024//histone-lysine N-methyltransferase activity;GO:0031151//histone methyltransferase activity (H3-K79 specific);GO:0042054//histone methyltransferase activity	GO:0008284//positive regulation of cell population proliferation;GO:0010467//gene expression;GO:0031507//heterochromatin assembly;GO:0034729//histone H3-K79 methylation;GO:0045944//positive regulation of transcription by RNA polymerase II;GO:0046425//regulation of receptor signaling pathway via JAK-STAT;GO:0051726//regulation of cell cycle;GO:2000677//regulation of transcription regulatory region…	-	protein_coding
Myocyte	ENSGALG00010029522	AKAP1	0.301	0.178	1.26304212908209	0.775152698039408	0.704350320065514	6.55064464277078e-63	1.89647713052857e-58	AKAP1	A-kinase anchoring protein 1 [Source:HGNC Symbol;Acc:HGNC:367]	-	-	-	-	GO:0005739//mitochondrion	GO:0003676//nucleic acid binding;GO:0003723//RNA binding;GO:0034237//protein kinase A regulatory subunit binding	GO:0006915//apoptotic process;GO:0140374//antiviral innate immune response	-	protein_coding
Myocyte	ENSGALG00010007679	TMEM135	0.603	0.471	4.81511304146221	3.32436185360267	0.534492241106477	3.12847699123861e-61	9.0572537373349e-57	TMEM135	transmembrane protein 135 [Source:HGNC Symbol;Acc:HGNC:26167]	-	-	-	-	GO:0005739//mitochondrion;GO:0005777//peroxisome;GO:0005811//lipid droplet	-	GO:0002082//regulation of oxidative phosphorylation;GO:0003406//retinal pigment epithelium development;GO:0009409//response to cold;GO:0032094//response to food;GO:0070584//mitochondrion morphogenesis;GO:0090140//regulation of mitochondrial fission	-	protein_coding
Myocyte	ENSGALG00010022828	PRKG1	0.304	0.19	2.1666567839724	1.23222524489702	0.81420463901083	8.11297570559903e-61	2.34878759652798e-56	PRKG1	protein kinase cGMP-dependent 1 [Source:HGNC Symbol;Acc:HGNC:9414]	Organismal Systems;Cellular Processes	Circulatory system;Cellular community - eukaryotes	ko04270//Vascular smooth muscle contraction;ko04540//Gap junction	K07376;K07376	GO:0005737//cytoplasm;GO:0005794//Golgi apparatus;GO:0005886//plasma membrane	GO:0004672//protein kinase activity;GO:0004674//protein serine/threonine kinase activity;GO:0004692//cGMP-dependent protein kinase activity;GO:0005246//calcium channel regulator activity;GO:0005524//ATP binding;GO:0030553//cGMP binding	GO:0001764//neuron migration;GO:0006468//protein phosphorylation;GO:0007165//signal transduction;GO:0016358//dendrite development;GO:0019934//cGMP-mediated signaling;GO:0030900//forebrain development;GO:0043087//regulation of GTPase activity;GO:0045986//negative regulation of smooth muscle contraction;GO:0048668//collateral sprouting;GO:0060087//relaxation of vascular associated smooth muscle;GO:…	-	protein_coding
Myocyte	ENSGALG00010024369	MYOD1	0.334	0.203	1.58986385258808	1.09830753721319	0.533621146027813	1.74004613089918e-60	5.0376075535662e-56	MYOD1	myogenic differentiation 1 [Source:NCBI gene (formerly Entrezgene);Acc:374048]	Human Diseases	Neurodegenerative disease	ko05017//Spinocerebellar ataxia	K09064	GO:0000785//chromatin;GO:0000791//euchromatin;GO:0005634//nucleus;GO:0005654//nucleoplasm;GO:0005667//transcription regulator complex;GO:0005737//cytoplasm;GO:0030016//myofibril	GO:0000977//RNA polymerase II transcription regulatory region sequence-specific DNA binding;GO:0000978//RNA polymerase II cis-regulatory region sequence-specific DNA binding;GO:0000981//DNA-binding transcription factor activity, RNA polymerase II-specific;GO:0000987//cis-regulatory region sequence-specific DNA binding;GO:0001216//DNA-binding transcription activator activity;GO:0001228//DNA-bindin…	GO:0000381//regulation of alternative mRNA splicing, via spliceosome;GO:0006355//regulation of transcription, DNA-templated;GO:0006357//regulation of transcription by RNA polymerase II;GO:0006366//transcription by RNA polymerase II;GO:0007517//muscle organ development;GO:0007518//myoblast fate determination;GO:0007519//skeletal muscle tissue development;GO:0007520//myoblast fusion;GO:0009267//cel…	bHLH	protein_coding
Myocyte	ENSGALG00010013784	ANO6	0.402	0.266	2.70647	1.84664765343442	0.551502641300023	4.16313459077641e-60	1.20526909537568e-55	ANO6	anoctamin 6 [Source:HGNC Symbol;Acc:HGNC:25240]	-	-	-	-	GO:0005829//cytosol;GO:0005886//plasma membrane;GO:0034707//chloride channel complex	GO:0005227//calcium activated cation channel activity;GO:0005229//intracellular calcium activated chloride channel activity;GO:0005247//voltage-gated chloride channel activity;GO:0017128//phospholipid scramblase activity;GO:0046983//protein dimerization activity	GO:0002543//activation of blood coagulation via clotting cascade;GO:0006812//cation transport;GO:0006821//chloride transport;GO:0017121//plasma membrane phospholipid scrambling;GO:0030501//positive regulation of bone mineralization;GO:0032060//bleb assembly;GO:0034767//positive regulation of ion transmembrane transport;GO:0035590//purinergic nucleotide receptor signaling pathway;GO:0035725//sodiu…	-	protein_coding
Myocyte	ENSGALG00010018693	ENSGALG00010018693	0.385	0.255	2.77873348470891	1.7293859551414	0.684167590772986	4.80742680389134e-60	1.39179813399458e-55	ENSGALG00010018693	XP_015138911.3 ADP-ribose glycohydrolase MACROD2 isoform X4 [Gallus gallus]	-	-	-	-	-	-	-	-	protein_coding
Myocyte	ENSGALG00010005444	ACTC1	0.56	0.435	4.72857206789138	3.11402634215153	0.602623436414677	5.25568408673133e-60	1.52157309994959e-55	ACTC1	actin alpha cardiac muscle 1 [Source:NCBI gene (formerly Entrezgene);Acc:423298]	Organismal Systems;Organismal Systems	Circulatory system;Circulatory system	ko04261//Adrenergic signaling in cardiomyocytes;ko04260//Cardiac muscle contraction	K12314;K12314	GO:0005737//cytoplasm;GO:0005884//actin filament;GO:0030017//sarcomere;GO:0031674//I band;GO:0045202//synapse;GO:0098978//glutamatergic synapse	GO:0000146//microfilament motor activity;GO:0005524//ATP binding;GO:0017022//myosin binding	GO:0030048//actin filament-based movement;GO:0030240//skeletal muscle thin filament assembly;GO:0031032//actomyosin structure organization;GO:0033275//actin-myosin filament sliding;GO:0043066//negative regulation of apoptotic process;GO:0055003//cardiac myofibril assembly;GO:0055008//cardiac muscle tissue morphogenesis;GO:0060047//heart contraction;GO:0070252//actin-mediated cell contraction	-	protein_coding
Myocyte	ENSGALG00010013371	FAT1	0.282	0.169	1.37031129589579	0.824207000544648	0.73342504728667	7.56186256892927e-59	2.18923483233071e-54	FAT1	FAT atypical cadherin 1 [Source:HGNC Symbol;Acc:HGNC:3595]	-	-	-	-	GO:0005634//nucleus;GO:0005886//plasma membrane;GO:0005911//cell-cell junction;GO:0016020//membrane;GO:0016324//apical plasma membrane;GO:0030027//lamellipodium;GO:0030054//cell junction;GO:0030175//filopodium;GO:0048471//perinuclear region of cytoplasm	GO:0005509//calcium ion binding	GO:0002088//lens development in camera-type eye;GO:0003382//epithelial cell morphogenesis;GO:0003412//establishment of epithelial cell apical/basal polarity involved in camera-type eye morphogenesis;GO:0007015//actin filament organization;GO:0007155//cell adhesion;GO:0007156//homophilic cell adhesion via plasma membrane adhesion molecules;GO:0007163//establishment or maintenance of cell polarity;…	-	protein_coding
Myocyte	ENSGALG00010009088	ENSGALG00010009088	0.286	0.176	1.83917015935895	0.939577185258621	0.968971376071685	1.13196993435448e-57	3.27716615694966e-53	ENSGALG00010009088	-	-	-	-	-	-	-	-	-	protein_coding
Myocyte	ENSGALG00010012956	FABP3	0.337	0.214	1.56520264422368	0.994083400337966	0.654910653253524	1.50347385157166e-57	4.35270714768511e-53	FABP3	fatty acid binding protein 3 [Source:NCBI gene (formerly Entrezgene);Acc:419557]	Organismal Systems	Endocrine system	ko03320//PPAR signaling pathway	K08752	GO:0005634//nucleus;GO:0005829//cytosol	GO:0008289//lipid binding;GO:0036041//long-chain fatty acid binding	GO:0015909//long-chain fatty acid transport	-	protein_coding
Myocyte	ENSGALG00010013930	SLC22A16	0.316	0.195	1.64126614556324	1.07131483641136	0.615426683882497	4.77339200078003e-57	1.38194471814583e-52	SLC22A16	solute carrier family 22 member 16 [Source:HGNC Symbol;Acc:HGNC:20302]	Metabolism;Cellular Processes;Metabolism;Metabolism	Global and overview maps;Transport and catabolism;Amino acid metabolism;Metabolism of other amino acids	ko01100//Metabolic pathways;ko04146//Peroxisome;ko00250//Alanine, aspartate and glutamate metabolism;ko00470//D-Amino acid metabolism	K00272;K00272;K00272;K00272	GO:0005829//cytosol;GO:0005886//plasma membrane;GO:0016020//membrane	GO:0003884//D-amino-acid oxidase activity;GO:0005275//amine transmembrane transporter activity;GO:0015101//organic cation transmembrane transporter activity;GO:0015226//carnitine transmembrane transporter activity;GO:0016491//oxidoreductase activity;GO:0022857//transmembrane transporter activity;GO:0071949//FAD binding	GO:0007338//single fertilization;GO:0015695//organic cation transport;GO:0015879//carnitine transport;GO:0030317//flagellated sperm motility;GO:0046416//D-amino acid metabolic process;GO:0046717//acid secretion;GO:0055085//transmembrane transport	-	protein_coding
Myocyte	ENSGALG00010005522	SYNPO2	0.27	0.154	1.2752094107729	0.865104418471025	0.55978799898484	8.6791880182948e-57	2.51271172317653e-52	SYNPO2	synaptopodin 2 [Source:HGNC Symbol;Acc:HGNC:17732]	-	-	-	-	GO:0001725//stress fiber;GO:0005654//nucleoplasm;GO:0005829//cytosol;GO:0005925//focal adhesion;GO:0015629//actin cytoskeleton;GO:0030018//Z disc;GO:0043231//intracellular membrane-bounded organelle	GO:0005515//protein binding;GO:0031005//filamin binding;GO:0051393//alpha-actinin binding	GO:0006508//proteolysis	-	protein_coding
Myocyte	ENSGALG00010022186	DNAJB4	0.342	0.219	1.8261560514693	1.0985414129821	0.733220796240179	5.12586142631987e-56	1.48398814153387e-51	DNAJB4	DnaJ heat shock protein family (Hsp40) member B4 [Source:HGNC Symbol;Acc:HGNC:14886]	-	-	-	-	GO:0005654//nucleoplasm;GO:0005829//cytosol;GO:0005886//plasma membrane	GO:0001671//ATPase activator activity;GO:0051082//unfolded protein binding;GO:0051087//chaperone binding	GO:0000122//negative regulation of transcription by RNA polymerase II;GO:0006457//protein folding;GO:0051085//chaperone cofactor-dependent protein refolding	-	protein_coding
Myocyte	ENSGALG00010012555	ENSGALG00010012555	0.293	0.179	1.35043312606659	0.847468002768453	0.672191395234173	1.04721498622496e-55	3.03179210661987e-51	ENSGALG00010012555	XP_414685.1 betaine--homocysteine S-methyltransferase 1 [Gallus gallus]	Metabolism;Metabolism;Metabolism	Global and overview maps;Amino acid metabolism;Amino acid metabolism	ko01100//Metabolic pathways;ko00270//Cysteine and methionine metabolism;ko00260//Glycine, serine and threonine metabolism	K00544;K00544;K00544	-	GO:0008168//methyltransferase activity;GO:0008270//zinc ion binding	GO:0009086//methionine biosynthetic process	-	protein_coding
Myocyte	ENSGALG00010028459	MCL1	0.318	0.195	1.49436640026418	1.0075522396909	0.568679280861621	1.6843809119098e-55	4.87645117807007e-51	MCL1	BCL2 family apoptosis regulator [Source:NCBI gene (formerly Entrezgene);Acc:395674]	Cellular Processes	Cell growth and death	ko04210//Apoptosis	K02539	GO:0005634//nucleus;GO:0005737//cytoplasm;GO:0005739//mitochondrion;GO:0005829//cytosol;GO:0016020//membrane;GO:0097136//Bcl-2 family protein complex	GO:0046982//protein heterodimerization activity;GO:0051434//BH3 domain binding	GO:0006974//cellular response to DNA damage stimulus;GO:0008630//intrinsic apoptotic signaling pathway in response to DNA damage;GO:0010507//negative regulation of autophagy;GO:0034097//response to cytokine;GO:0042981//regulation of apoptotic process;GO:0043065//positive regulation of apoptotic process;GO:0043066//negative regulation of apoptotic process;GO:0097192//extrinsic apoptotic signaling …	-	protein_coding
Myocyte	ENSGALG00010003431	PM20D2	0.33	0.215	1.80800340033398	1.03453775818102	0.805411089934565	1.13838213943295e-54	3.29573013187233e-50	PM20D2	peptidase M20 domain containing 2 [Source:HGNC Symbol;Acc:HGNC:21408]	-	-	-	-	GO:0005654//nucleoplasm	GO:0016787//hydrolase activity;GO:0016805//dipeptidase activity;GO:0042802//identical protein binding	GO:0006508//proteolysis;GO:0051246//regulation of protein metabolic process	-	protein_coding
Myocyte	ENSGALG00010024616	ARVCF	0.268	0.156	1.25193206112981	0.847834441766022	0.562301793732588	1.2493955655598e-54	3.61712510185219e-50	ARVCF	armadillo repeat deleted in velocardiofacial syndrome [Source:NCBI gene (formerly Entrezgene);Acc:395119]	-	-	-	-	GO:0005634//nucleus;GO:0005737//cytoplasm;GO:0005886//plasma membrane;GO:0005912//adherens junction;GO:1990124//messenger ribonucleoprotein complex	GO:0005515//protein binding;GO:0045296//cadherin binding	GO:0007155//cell adhesion;GO:0008380//RNA splicing;GO:0098609//cell-cell adhesion	-	protein_coding
Myocyte	ENSGALG00010024496	UEVLD	0.283	0.172	1.20360551955381	0.779959098914806	0.625892251693827	5.70462066907232e-53	1.65154472990313e-48	UEVLD	tumor susceptibility 101 [Source:NCBI gene (formerly Entrezgene);Acc:423082]	-	-	-	-	GO:0000813//ESCRT I complex;GO:0005768//endosome;GO:0110165//cellular anatomical entity	GO:0003824//catalytic activity;GO:0016491//oxidoreductase activity;GO:0016616//oxidoreductase activity, acting on the CH-OH group of donors, NAD or NADP as acceptor;GO:0043130//ubiquitin binding	GO:0008333//endosome to lysosome transport;GO:0015031//protein transport;GO:0019752//carboxylic acid metabolic process;GO:0036211//protein modification process	-	protein_coding
Myocyte	ENSGALG00010003103	YTHDF3	0.293	0.179	1.15927333063972	0.804638331120522	0.526808390182039	1.99623148793697e-52	5.77928978072633e-48	YTHDF3	YTH N6-methyladenosine RNA binding protein 3 [Source:NCBI gene (formerly Entrezgene);Acc:421145]	-	-	-	-	GO:0000932//P-body;GO:0005737//cytoplasm;GO:0010494//cytoplasmic stress granule	GO:0003723//RNA binding;GO:0043022//ribosome binding;GO:1990247//N6-methyladenosine-containing RNA binding	GO:0034063//stress granule assembly;GO:0043488//regulation of mRNA stability;GO:0045727//positive regulation of translation;GO:0045948//positive regulation of translational initiation;GO:0060339//negative regulation of type I interferon-mediated signaling pathway;GO:0061157//mRNA destabilization;GO:0070925//organelle assembly;GO:1901163//regulation of trophoblast cell migration	-	protein_coding
Myocyte	ENSGALG00010021027	PLA2G4A	0.253	0.15	1.19608289376364	0.744263503844174	0.68443198013136	3.41020885312481e-52	9.87289565068163e-48	PLA2G4A	phospholipase A2 group IVA [Source:NCBI gene (formerly Entrezgene);Acc:396394]	Metabolism;Environmental Information Processing;Cellular Processes;Organismal Systems;Metabolism;Organismal Systems;Environmental Information Processing;Metabolism;Metabolism;Metabolism;Metabolism	Global and overview maps;Signal transduction;Cell growth and death;Circulatory system;Lipid metabolism;Endocrine system;Signal transduction;Lipid metabolism;Lipid metabolism;Lipid metabolism;Lipid metabolism	ko01100//Metabolic pathways;ko04010//MAPK signaling pathway;ko04217//Necroptosis;ko04270//Vascular smooth muscle contraction;ko00564//Glycerophospholipid metabolism;ko04912//GnRH signaling pathway;ko04370//VEGF signaling pathway;ko00590//Arachidonic acid metabolism;ko00565//Ether lipid metabolism;ko00591//Linoleic acid metabolism;ko00592//alpha-Linolenic acid metabolism	K16342;K16342;K16342;K16342;K16342;K16342;K16342;K16342;K16342;K16342;K16342	GO:0000139//Golgi membrane;GO:0005634//nucleus;GO:0005635//nuclear envelope;GO:0005737//cytoplasm;GO:0005783//endoplasmic reticulum;GO:0005794//Golgi apparatus;GO:0005829//cytosol;GO:0031410//cytoplasmic vesicle;GO:0043231//intracellular membrane-bounded organelle	GO:0004620//phospholipase activity;GO:0004622//lysophospholipase activity;GO:0004623//phospholipase A2 activity;GO:0005509//calcium ion binding;GO:0005544//calcium-dependent phospholipid binding;GO:0008374//O-acyltransferase activity;GO:0010314//phosphatidylinositol-5-phosphate binding;GO:0016787//hydrolase activity;GO:0032266//phosphatidylinositol-3-phosphate binding;GO:0046872//metal ion bindin…	GO:0001516//prostaglandin biosynthetic process;GO:0002827//positive regulation of T-helper 1 type immune response;GO:0006629//lipid metabolic process;GO:0006640//monoacylglycerol biosynthetic process;GO:0006663//platelet activating factor biosynthetic process;GO:0009395//phospholipid catabolic process;GO:0010572//positive regulation of platelet activation;GO:0016042//lipid catabolic process;GO:00…	-	protein_coding
Myocyte	ENSGALG00010001156	ALDH7A1	0.338	0.217	1.42634661778255	0.974562037395127	0.54949868430268	1.21133384144157e-51	3.5069326043575e-47	ALDH7A1	aldehyde dehydrogenase 7 family member A1 [Source:HGNC Symbol;Acc:HGNC:877]	Metabolism;Metabolism;Metabolism;Metabolism;Metabolism;Metabolism;Metabolism;Metabolism;Metabolism;Metabolism;Metabolism;Metabolism;Metabolism	Global and overview maps;Lipid metabolism;Amino acid metabolism;Carbohydrate metabolism;Amino acid metabolism;Amino acid metabolism;Amino acid metabolism;Amino acid metabolism;Carbohydrate metabolism;Lipid metabolism;Metabolism of other amino acids;Amino acid metabolism;Carbohydrate metabolism	ko01100//Metabolic pathways;ko00561//Glycerolipid metabolism;ko00310//Lysine degradation;ko00010//Glycolysis / Gluconeogenesis;ko00280//Valine, leucine and isoleucine degradation;ko00330//Arginine and proline metabolism;ko00260//Glycine, serine and threonine metabolism;ko00380//Tryptophan metabolism;ko00620//Pyruvate metabolism;ko00071//Fatty acid degradation;ko00410//beta-Alanine metabolism;ko00…	K14085;K14085;K14085;K14085;K14085;K14085;K14085;K14085;K14085;K14085;K14085;K14085;K14085	GO:0005739//mitochondrion;GO:0005829//cytosol	GO:0004029//aldehyde dehydrogenase (NAD+) activity;GO:0008802//betaine-aldehyde dehydrogenase activity;GO:0016491//oxidoreductase activity;GO:0016620//oxidoreductase activity, acting on the aldehyde or oxo group of donors, NAD or NADP as acceptor;GO:0042802//identical protein binding	-	-	protein_coding
Myocyte	ENSGALG00010013493	ENSGALG00010013493	0.254	0.15	1.05201769698006	0.645108254379656	0.705545791912641	2.58528396732085e-51	7.48465561379058e-47	ENSGALG00010013493	KFO75434.1 Diphosphoinositol polyphosphate phosphohydrolase 2, partial [Cuculus canorus]	-	-	-	-	-	GO:0016462//pyrophosphatase activity;GO:0016787//hydrolase activity;GO:0030515//snoRNA binding	-	-	protein_coding
Myocyte	ENSGALG00010023390	HSPB8	0.351	0.23	1.6683034475712	1.1344951358573	0.556331300852791	5.67581547276925e-50	1.64320533752143e-45	HSPB8	heat shock protein family B (small) member 8 [Source:HGNC Symbol;Acc:HGNC:30171]	-	-	-	-	GO:0005634//nucleus;GO:0005654//nucleoplasm;GO:0005737//cytoplasm;GO:0005829//cytosol;GO:0101031//chaperone complex	GO:0042802//identical protein binding;GO:0042803//protein homodimerization activity	GO:0034620//cellular response to unfolded protein;GO:1905337//positive regulation of aggrephagy	-	protein_coding
Myocyte	ENSGALG00010015370	ENSGALG00010015370	0.291	0.181	1.37426558470111	0.922276038443597	0.575390319244129	1.74008343596621e-49	5.03771555546578e-45	ENSGALG00010015370	XP_025006291.2 rho GTPase-activating protein 20 isoform X1 [Gallus gallus]	-	-	-	-	-	-	GO:0007165//signal transduction	-	protein_coding
Myocyte	ENSGALG00010029731	NCOR1	0.467	0.337	2.62081819793819	1.81315981547562	0.531511186969737	1.37772224374838e-48	3.98864366787594e-44	NCOR1	nuclear receptor corepressor 1 [Source:HGNC Symbol;Acc:HGNC:7672]	Human Diseases;Organismal Systems;Human Diseases	Cancer: overview;Endocrine system;Drug resistance: antineoplastic	ko05202//Transcriptional misregulation in cancer;ko04919//Thyroid hormone signaling pathway;ko01522//Endocrine resistance	K04650;K04650;K04650	GO:0000118//histone deacetylase complex;GO:0000785//chromatin;GO:0005634//nucleus;GO:0005654//nucleoplasm;GO:0005829//cytosol;GO:0017053//transcription repressor complex;GO:0072686//mitotic spindle	GO:0003714//transcription corepressor activity;GO:0016922//nuclear receptor binding;GO:0042826//histone deacetylase binding;GO:0061629//RNA polymerase II-specific DNA-binding transcription factor binding	GO:0000122//negative regulation of transcription by RNA polymerase II;GO:0045820//negative regulation of glycolytic process;GO:0045892//negative regulation of transcription, DNA-templated;GO:0045922//negative regulation of fatty acid metabolic process;GO:0046329//negative regulation of JNK cascade;GO:0051225//spindle assembly;GO:0060766//negative regulation of androgen receptor signaling pathway;…	MYB	protein_coding
Myocyte	ENSGALG00010015260	RASGEF1C	0.261	0.169	1.63948827463046	0.949276191897905	0.7883457782924	3.18653772756185e-43	9.22534537506431e-39	RASGEF1C	RasGEF domain family member 1C [Source:NCBI gene (formerly Entrezgene);Acc:416296]	-	-	-	-	GO:0005886//plasma membrane	GO:0005085//guanyl-nucleotide exchange factor activity	GO:0007264//small GTPase mediated signal transduction;GO:0007265//Ras protein signal transduction;GO:0043547//positive regulation of GTPase activity	-	protein_coding
Myocyte	ENSGALG00010028598	TMOD4	0.253	0.157	1.12259797895494	0.752272681743851	0.577513761121831	1.03687234150916e-41	3.00184911590317e-37	TMOD4	tropomodulin 4 [Source:NCBI gene (formerly Entrezgene);Acc:395547]	-	-	-	-	GO:0005865//striated muscle thin filament	GO:0005523//tropomyosin binding	GO:0051694//pointed-end actin filament capping	-	protein_coding
Myocyte	ENSGALG00010008324	SCRIB	0.272	0.178	1.12737570077304	0.747722648484737	0.59239323938721	1.14253440840436e-38	3.30775136577147e-34	SCRIB	scribble planar cell polarity protein [Source:HGNC Symbol;Acc:HGNC:30377]	Cellular Processes	Cellular community - eukaryotes	ko04530//Tight junction	K16175	GO:0001772//immunological synapse;GO:0005654//nucleoplasm;GO:0005886//plasma membrane;GO:0005911//cell-cell junction;GO:0005912//adherens junction;GO:0016323//basolateral plasma membrane;GO:0030054//cell junction;GO:0031252//cell leading edge;GO:0034750//Scrib-APC-beta-catenin complex;GO:0035748//myelin sheath abaxonal region;GO:0042734//presynaptic membrane;GO:0044291//cell-cell contact zone;GO:…	GO:0005515//protein binding;GO:0035591//signaling adaptor activity	GO:0001768//establishment of T cell polarity;GO:0001843//neural tube closure;GO:0001921//positive regulation of receptor recycling;GO:0002093//auditory receptor cell morphogenesis;GO:0008104//protein localization;GO:0008283//cell population proliferation;GO:0016080//synaptic vesicle targeting;GO:0016331//morphogenesis of embryonic epithelium;GO:0016477//cell migration;GO:0021747//cochlear nucleus…	-	protein_coding
Myocyte	ENSGALG00010012720	ACO2	0.279	0.185	1.26287738939407	0.835052411449601	0.596775921897556	2.16827057768597e-38	6.27736014945865e-34	ACO2	aconitase 2 [Source:NCBI gene (formerly Entrezgene);Acc:374009]	Metabolism;Metabolism;Metabolism;Metabolism;Metabolism;Metabolism	Global and overview maps;Global and overview maps;Global and overview maps;Carbohydrate metabolism;Carbohydrate metabolism;Global and overview maps	ko01100//Metabolic pathways;ko01200//Carbon metabolism;ko01230//Biosynthesis of amino acids;ko00630//Glyoxylate and dicarboxylate metabolism;ko00020//Citrate cycle (TCA cycle);ko01210//2-Oxocarboxylic acid metabolism	K01681;K01681;K01681;K01681;K01681;K01681	GO:0005739//mitochondrion;GO:0005759//mitochondrial matrix;GO:0005829//cytosol	GO:0003994//aconitate hydratase activity;GO:0005506//iron ion binding;GO:0016829//lyase activity;GO:0046872//metal ion binding;GO:0047780//citrate dehydratase activity;GO:0051536//iron-sulfur cluster binding;GO:0051539//4 iron, 4 sulfur cluster binding	GO:0006099//tricarboxylic acid cycle;GO:0006101//citrate metabolic process	-	protein_coding
Myocyte	ENSGALG00010000029	ND4	0.483	0.402	3.80348541117143	2.36716544617511	0.684161528801288	2.16573710153231e-31	6.27002548264618e-27	ND4	NADH dehydrogenase subunit 4 [Source:NCBI gene (formerly Entrezgene);Acc:63549470]	Metabolism;Metabolism;Human Diseases;Human Diseases;Organismal Systems;Human Diseases;Human Diseases;Human Diseases;Human Diseases;Human Diseases;Human Diseases;Organismal Systems	Global and overview maps;Energy metabolism;Neurodegenerative disease;Neurodegenerative disease;Environmental adaptation;Neurodegenerative disease;Neurodegenerative disease;Neurodegenerative disease;Cancer: overview;Cardiovascular disease;Neurodegenerative disease;Nervous system	ko01100//Metabolic pathways;ko00190//Oxidative phosphorylation;ko05022//Pathways of neurodegeneration - multiple diseases;ko05014//Amyotrophic lateral sclerosis;ko04714//Thermogenesis;ko05016//Huntington disease;ko05010//Alzheimer disease;ko05012//Parkinson disease;ko05208//Chemical carcinogenesis - reactive oxygen species;ko05415//Diabetic cardiomyopathy;ko05020//Prion disease;ko04723//Retrograd…	K03881;K03881;K03881;K03881;K03881;K03881;K03881;K03881;K03881;K03881;K03881;K03881	GO:0005739//mitochondrion;GO:0005743//mitochondrial inner membrane;GO:0005747//mitochondrial respiratory chain complex I;GO:0016020//membrane;GO:0031966//mitochondrial membrane;GO:0070469//respirasome	GO:0003954//NADH dehydrogenase activity;GO:0008137//NADH dehydrogenase (ubiquinone) activity;GO:0048039//ubiquinone binding	GO:0006120//mitochondrial electron transport, NADH to ubiquinone;GO:0009060//aerobic respiration;GO:0015990//electron transport coupled proton transport;GO:0032981//mitochondrial respiratory chain complex I assembly;GO:0042773//ATP synthesis coupled electron transport	-	protein_coding
Myocyte	ENSGALG00010016168	PLIN2	0.276	0.193	1.59048846186008	0.915186211680369	0.797332684383936	3.52876757775186e-31	1.02161350143494e-26	PLIN2	perilipin 2 [Source:NCBI gene (formerly Entrezgene);Acc:427237]	Organismal Systems	Endocrine system	ko03320//PPAR signaling pathway	K17284	GO:0005634//nucleus;GO:0005737//cytoplasm;GO:0005811//lipid droplet;GO:0005829//cytosol;GO:0005886//plasma membrane	-	GO:0015909//long-chain fatty acid transport;GO:0019915//lipid storage;GO:0042149//cellular response to glucose starvation;GO:1905691//lipid droplet disassembly	-	protein_coding
Myocyte	ENSGALG00010001200	CTTNBP2	0.288	0.211	1.7888715456133	1.17971302359756	0.600613841801374	4.05004525497914e-28	1.17252860176901e-23	CTTNBP2	cortactin binding protein 2 [Source:NCBI gene (formerly Entrezgene);Acc:417766]	-	-	-	-	GO:0005938//cell cortex;GO:0042995//cell projection;GO:0043197//dendritic spine;GO:0045202//synapse;GO:0098871//postsynaptic actin cytoskeleton;GO:0098978//glutamatergic synapse	GO:0005515//protein binding	GO:0050807//regulation of synapse organization	-	protein_coding
Myocyte	ENSGALG00010000034	CYTB	0.562	0.5	5.77601562604571	3.51149469596252	0.717989389188084	1.30948502863185e-27	3.79109010639206e-23	CYTB	cytochrome b [Source:NCBI gene (formerly Entrezgene);Acc:63549472]	Metabolism;Metabolism;Human Diseases;Human Diseases;Organismal Systems;Organismal Systems;Human Diseases;Human Diseases;Human Diseases;Human Diseases;Human Diseases;Human Diseases;Human Diseases	Global and overview maps;Energy metabolism;Neurodegenerative disease;Neurodegenerative disease;Environmental adaptation;Circulatory system;Neurodegenerative disease;Neurodegenerative disease;Neurodegenerative disease;Cancer: overview;Cardiovascular disease;Neurodegenerative disease;Endocrine and metabolic disease	ko01100//Metabolic pathways;ko00190//Oxidative phosphorylation;ko05022//Pathways of neurodegeneration - multiple diseases;ko05014//Amyotrophic lateral sclerosis;ko04714//Thermogenesis;ko04260//Cardiac muscle contraction;ko05016//Huntington disease;ko05010//Alzheimer disease;ko05012//Parkinson disease;ko05208//Chemical carcinogenesis - reactive oxygen species;ko05415//Diabetic cardiomyopathy;ko050…	K00412;K00412;K00412;K00412;K00412;K00412;K00412;K00412;K00412;K00412;K00412;K00412;K00412	GO:0005739//mitochondrion;GO:0005743//mitochondrial inner membrane;GO:0005750//mitochondrial respiratory chain complex III;GO:0016020//membrane;GO:0045275//respiratory chain complex III	GO:0008121//ubiquinol-cytochrome-c reductase activity;GO:0009055//electron transfer activity;GO:0016491//oxidoreductase activity	GO:0022904//respiratory electron transport chain	-	protein_coding
Myocyte	ENSGALG00010018670	MRAS	0.301	0.219	1.82237268287332	1.18056186008069	0.626344387407549	5.85075491873234e-27	1.6938520565222e-22	MRAS	muscle RAS onco homolog [Source:NCBI gene (formerly Entrezgene);Acc:395149]	Environmental Information Processing;Cellular Processes;Cellular Processes;Environmental Information Processing;Cellular Processes;Organismal Systems;Cellular Processes	Signal transduction;Cell motility;Cell growth and death;Signal transduction;Transport and catabolism;Immune system;Transport and catabolism	ko04010//MAPK signaling pathway;ko04810//Regulation of actin cytoskeleton;ko04218//Cellular senescence;ko04371//Apelin signaling pathway;ko04140//Autophagy - animal;ko04625//C-type lectin receptor signaling pathway;ko04137//Mitophagy - animal	K07831;K07831;K07831;K07831;K07831;K07831;K07831	GO:0005886//plasma membrane;GO:0016020//membrane	GO:0003924//GTPase activity;GO:0005525//GTP binding;GO:0019003//GDP binding;GO:0030742//GTP-dependent protein binding	GO:0007165//signal transduction;GO:0007265//Ras protein signal transduction	-	protein_coding
Myocyte	ENSGALG00010020989	MAPK4	0.29	0.207	1.63427701115886	1.1024881141178	0.567889439857633	9.01050728856161e-27	2.60863196511147e-22	MAPK4	mitogen-activated protein kinase 4 [Source:NCBI gene (formerly Entrezgene);Acc:415419]	Organismal Systems	Immune system	ko04657//IL-17 signaling pathway	K06855	GO:0005634//nucleus;GO:0005737//cytoplasm;GO:0005829//cytosol;GO:0032156//septin cytoskeleton;GO:0032991//protein-containing complex	GO:0000166//nucleotide binding;GO:0004672//protein kinase activity;GO:0004674//protein serine/threonine kinase activity;GO:0004707//MAP kinase activity;GO:0005524//ATP binding;GO:0016301//kinase activity;GO:0016740//transferase activity;GO:0019901//protein kinase binding;GO:0046982//protein heterodimerization activity;GO:0106310//protein serine kinase activity	GO:0000165//MAPK cascade;GO:0006468//protein phosphorylation;GO:0007049//cell cycle;GO:0016310//phosphorylation;GO:0035556//intracellular signal transduction;GO:0060999//positive regulation of dendritic spine development	-	protein_coding
Myocyte	ENSGALG00010021315	COX6A1	0.441	0.366	3.19858004281286	2.20644	0.535713452479353	9.43690644751104e-25	2.73207878561892e-20	COX6A1	cytochrome c oxidase subunit 6A1 [Source:NCBI gene (formerly Entrezgene);Acc:416978]	Metabolism;Metabolism;Organismal Systems	Global and overview maps;Energy metabolism;Circulatory system	ko01100//Metabolic pathways;ko00190//Oxidative phosphorylation;ko04260//Cardiac muscle contraction	K02266;K02266;K02266	GO:0005743//mitochondrial inner membrane;GO:0005751//mitochondrial respiratory chain complex IV	-	-	-	protein_coding
Myocyte	ENSGALG00010000011	ND2	0.39	0.321	2.71110607025701	1.76534165321468	0.618934138062853	5.26273622419539e-23	1.52361476426681e-18	ND2	NADH dehydrogenase subunit 2 [Source:NCBI gene (formerly Entrezgene);Acc:63549482]	Metabolism;Metabolism;Human Diseases;Human Diseases;Organismal Systems;Human Diseases;Human Diseases;Human Diseases;Human Diseases;Human Diseases;Human Diseases;Organismal Systems	Global and overview maps;Energy metabolism;Neurodegenerative disease;Neurodegenerative disease;Environmental adaptation;Neurodegenerative disease;Neurodegenerative disease;Neurodegenerative disease;Cancer: overview;Cardiovascular disease;Neurodegenerative disease;Nervous system	ko01100//Metabolic pathways;ko00190//Oxidative phosphorylation;ko05022//Pathways of neurodegeneration - multiple diseases;ko05014//Amyotrophic lateral sclerosis;ko04714//Thermogenesis;ko05016//Huntington disease;ko05010//Alzheimer disease;ko05012//Parkinson disease;ko05208//Chemical carcinogenesis - reactive oxygen species;ko05415//Diabetic cardiomyopathy;ko05020//Prion disease;ko04723//Retrograd…	K03879;K03879;K03879;K03879;K03879;K03879;K03879;K03879;K03879;K03879;K03879;K03879	GO:0005739//mitochondrion;GO:0005743//mitochondrial inner membrane;GO:0005747//mitochondrial respiratory chain complex I;GO:0016020//membrane;GO:0070469//respirasome	GO:0008137//NADH dehydrogenase (ubiquinone) activity	GO:0006120//mitochondrial electron transport, NADH to ubiquinone;GO:0032981//mitochondrial respiratory chain complex I assembly;GO:0072593//reactive oxygen species metabolic process	-	protein_coding
Myocyte	ENSGALG00010000007	ND1	0.444	0.381	3.49741569795482	2.1998338300741	0.668894732645297	5.64103375174489e-23	1.63313568146766e-18	ND1	NADH dehydrogenase subunit 1 [Source:NCBI gene (formerly Entrezgene);Acc:63549479]	Metabolism;Metabolism;Human Diseases;Human Diseases;Organismal Systems;Human Diseases;Human Diseases;Human Diseases;Human Diseases;Human Diseases;Human Diseases;Organismal Systems	Global and overview maps;Energy metabolism;Neurodegenerative disease;Neurodegenerative disease;Environmental adaptation;Neurodegenerative disease;Neurodegenerative disease;Neurodegenerative disease;Cancer: overview;Cardiovascular disease;Neurodegenerative disease;Nervous system	ko01100//Metabolic pathways;ko00190//Oxidative phosphorylation;ko05022//Pathways of neurodegeneration - multiple diseases;ko05014//Amyotrophic lateral sclerosis;ko04714//Thermogenesis;ko05016//Huntington disease;ko05010//Alzheimer disease;ko05012//Parkinson disease;ko05208//Chemical carcinogenesis - reactive oxygen species;ko05415//Diabetic cardiomyopathy;ko05020//Prion disease;ko04723//Retrograd…	K03878;K03878;K03878;K03878;K03878;K03878;K03878;K03878;K03878;K03878;K03878;K03878	GO:0005739//mitochondrion;GO:0005743//mitochondrial inner membrane;GO:0005747//mitochondrial respiratory chain complex I;GO:0016020//membrane;GO:0031966//mitochondrial membrane;GO:0070469//respirasome	GO:0003954//NADH dehydrogenase activity;GO:0008137//NADH dehydrogenase (ubiquinone) activity	GO:0006120//mitochondrial electron transport, NADH to ubiquinone;GO:0009060//aerobic respiration;GO:0032981//mitochondrial respiratory chain complex I assembly	-	protein_coding
Myocyte	ENSGALG00010017985	ABCC5	0.28	0.211	1.49715732747192	0.974528346072036	0.619449778886046	3.24195557245882e-22	9.38578557782552e-18	ABCC5	ATP binding cassette subfamily C member 5 [Source:HGNC Symbol;Acc:HGNC:56]	Environmental Information Processing	Membrane transport	ko02010//ABC transporters	K05668	GO:0005886//plasma membrane;GO:0016020//membrane;GO:0016323//basolateral plasma membrane;GO:0016324//apical plasma membrane	GO:0005524//ATP binding;GO:0008559//ABC-type xenobiotic transporter activity;GO:0015216//purine nucleotide transmembrane transporter activity;GO:0015232//heme transmembrane transporter activity;GO:0015562//efflux transmembrane transporter activity;GO:0016887//ATP hydrolysis activity;GO:0022884//macromolecule transmembrane transporter activity;GO:0034634//glutathione transmembrane transporter acti…	GO:0015865//purine nucleotide transport;GO:0030213//hyaluronan biosynthetic process;GO:0034775//glutathione transmembrane transport;GO:0035351//heme transmembrane transport;GO:0042908//xenobiotic transport;GO:0055085//transmembrane transport;GO:0070730//cAMP transport;GO:0070731//cGMP transport;GO:0098838//folate transmembrane transport;GO:0140115//export across plasma membrane	-	protein_coding
Myocyte	ENSGALG00010000033	ND5	0.524	0.468	4.96858725550605	3.16993628127825	0.648381859922101	1.44930935433165e-21	4.19589551172555e-17	ND5	NADH dehydrogenase subunit 5 [Source:NCBI gene (formerly Entrezgene);Acc:63549495]	Metabolism;Metabolism;Human Diseases;Human Diseases;Organismal Systems;Human Diseases;Human Diseases;Human Diseases;Human Diseases;Human Diseases;Human Diseases;Organismal Systems	Global and overview maps;Energy metabolism;Neurodegenerative disease;Neurodegenerative disease;Environmental adaptation;Neurodegenerative disease;Neurodegenerative disease;Neurodegenerative disease;Cancer: overview;Cardiovascular disease;Neurodegenerative disease;Nervous system	ko01100//Metabolic pathways;ko00190//Oxidative phosphorylation;ko05022//Pathways of neurodegeneration - multiple diseases;ko05014//Amyotrophic lateral sclerosis;ko04714//Thermogenesis;ko05016//Huntington disease;ko05010//Alzheimer disease;ko05012//Parkinson disease;ko05208//Chemical carcinogenesis - reactive oxygen species;ko05415//Diabetic cardiomyopathy;ko05020//Prion disease;ko04723//Retrograd…	K03883;K03883;K03883;K03883;K03883;K03883;K03883;K03883;K03883;K03883;K03883;K03883	GO:0005739//mitochondrion;GO:0005743//mitochondrial inner membrane;GO:0005747//mitochondrial respiratory chain complex I;GO:0016020//membrane;GO:0070469//respirasome	GO:0008137//NADH dehydrogenase (ubiquinone) activity	GO:0006120//mitochondrial electron transport, NADH to ubiquinone;GO:0032981//mitochondrial respiratory chain complex I assembly;GO:0042773//ATP synthesis coupled electron transport	-	protein_coding
Myocyte	ENSGALG00010000037	ND6	0.589	0.561	10.1640783712715	5.93680986669749	0.775719589651996	2.68648245998164e-18	7.77763536989284e-14	ND6	NADH dehydrogenase subunit 6 [Source:NCBI gene (formerly Entrezgene);Acc:63549497]	Metabolism;Metabolism;Human Diseases;Human Diseases;Organismal Systems;Human Diseases;Human Diseases;Human Diseases;Human Diseases;Human Diseases;Human Diseases;Organismal Systems	Global and overview maps;Energy metabolism;Neurodegenerative disease;Neurodegenerative disease;Environmental adaptation;Neurodegenerative disease;Neurodegenerative disease;Neurodegenerative disease;Cancer: overview;Cardiovascular disease;Neurodegenerative disease;Nervous system	ko01100//Metabolic pathways;ko00190//Oxidative phosphorylation;ko05022//Pathways of neurodegeneration - multiple diseases;ko05014//Amyotrophic lateral sclerosis;ko04714//Thermogenesis;ko05016//Huntington disease;ko05010//Alzheimer disease;ko05012//Parkinson disease;ko05208//Chemical carcinogenesis - reactive oxygen species;ko05415//Diabetic cardiomyopathy;ko05020//Prion disease;ko04723//Retrograd…	K03884;K03884;K03884;K03884;K03884;K03884;K03884;K03884;K03884;K03884;K03884;K03884	GO:0005739//mitochondrion;GO:0005743//mitochondrial inner membrane;GO:0005747//mitochondrial respiratory chain complex I;GO:0016020//membrane;GO:0031966//mitochondrial membrane;GO:0070469//respirasome	GO:0008137//NADH dehydrogenase (ubiquinone) activity	GO:0006120//mitochondrial electron transport, NADH to ubiquinone;GO:0032981//mitochondrial respiratory chain complex I assembly	-	protein_coding
Myocyte	ENSGALG00010003006	CYP7B1	0.285	0.233	3.16185307358226	1.72927866745411	0.870599956269869	2.88194248171862e-15	8.34351167882358e-11	CYP7B1	cytochrome P450 family 7 subfamily B member 1 [Source:HGNC Symbol;Acc:HGNC:2652]	Metabolism;Metabolism	Lipid metabolism;Lipid metabolism	ko00140//Steroid hormone biosynthesis;ko00120//Primary bile acid biosynthesis	K07430;K07430	-	GO:0004497//monooxygenase activity;GO:0005506//iron ion binding;GO:0008396//oxysterol 7-alpha-hydroxylase activity;GO:0016705//oxidoreductase activity, acting on paired donors, with incorporation or reduction of molecular oxygen;GO:0020037//heme binding	GO:0006699//bile acid biosynthetic process;GO:0030520//intracellular estrogen receptor signaling pathway;GO:0033147//negative regulation of intracellular estrogen receptor signaling pathway;GO:0035754//B cell chemotaxis;GO:0050673//epithelial cell proliferation;GO:0050679//positive regulation of epithelial cell proliferation;GO:0060740//prostate gland epithelium morphogenesis	-	protein_coding
Myocyte	ENSGALG00010005999	PDE10A	0.359	0.439	8.4180607751343	5.26367972270634	0.677416216836143	5.80003868175571e-13	1.67916919875509e-08	PDE10A	phosphodiesterase 10A [Source:HGNC Symbol;Acc:HGNC:8772]	Metabolism;Metabolism	Global and overview maps;Nucleotide metabolism	ko01100//Metabolic pathways;ko00230//Purine metabolism	K18438;K18438	-	GO:0004114//3',5'-cyclic-nucleotide phosphodiesterase activity;GO:0005515//protein binding;GO:0008081//phosphoric diester hydrolase activity	GO:0007165//signal transduction	-	protein_coding
Myocyte	ENSGALG00010000024	COX3	0.844	0.825	17.7112407314092	11.982511568436	0.563734948425334	7.65071202633429e-13	2.21495763874404e-08	COX3	cytochrome c oxidase subunit III [Source:NCBI gene (formerly Entrezgene);Acc:63549467]	Metabolism;Metabolism;Human Diseases;Human Diseases;Organismal Systems;Organismal Systems;Human Diseases;Human Diseases;Human Diseases;Human Diseases;Human Diseases;Human Diseases;Human Diseases	Global and overview maps;Energy metabolism;Neurodegenerative disease;Neurodegenerative disease;Environmental adaptation;Circulatory system;Neurodegenerative disease;Neurodegenerative disease;Neurodegenerative disease;Cancer: overview;Cardiovascular disease;Neurodegenerative disease;Endocrine and metabolic disease	ko01100//Metabolic pathways;ko00190//Oxidative phosphorylation;ko05022//Pathways of neurodegeneration - multiple diseases;ko05014//Amyotrophic lateral sclerosis;ko04714//Thermogenesis;ko04260//Cardiac muscle contraction;ko05016//Huntington disease;ko05010//Alzheimer disease;ko05012//Parkinson disease;ko05208//Chemical carcinogenesis - reactive oxygen species;ko05415//Diabetic cardiomyopathy;ko050…	K02262;K02262;K02262;K02262;K02262;K02262;K02262;K02262;K02262;K02262;K02262;K02262;K02262	GO:0005739//mitochondrion;GO:0005743//mitochondrial inner membrane;GO:0005751//mitochondrial respiratory chain complex IV;GO:0016020//membrane;GO:0045277//respiratory chain complex IV	GO:0004129//cytochrome-c oxidase activity;GO:0009055//electron transfer activity;GO:0016491//oxidoreductase activity	GO:0006123//mitochondrial electron transport, cytochrome c to oxygen;GO:0008535//respiratory chain complex IV assembly;GO:0019646//aerobic electron transport chain;GO:0022904//respiratory electron transport chain;GO:1902600//proton transmembrane transport	-	protein_coding
Myocyte	ENSGALG00010000023	ATP6	0.611	0.574	6.79180922359941	4.55357308685694	0.576796895138013	2.3484533591689e-12	6.79900732012989e-08	ATP6	ATP synthase F0 subunit 6 [Source:NCBI gene (formerly Entrezgene);Acc:63549466]	Metabolism;Metabolism;Human Diseases;Human Diseases;Organismal Systems;Human Diseases;Human Diseases;Human Diseases;Human Diseases;Human Diseases;Human Diseases	Global and overview maps;Energy metabolism;Neurodegenerative disease;Neurodegenerative disease;Environmental adaptation;Neurodegenerative disease;Neurodegenerative disease;Neurodegenerative disease;Cancer: overview;Cardiovascular disease;Neurodegenerative disease	ko01100//Metabolic pathways;ko00190//Oxidative phosphorylation;ko05022//Pathways of neurodegeneration - multiple diseases;ko05014//Amyotrophic lateral sclerosis;ko04714//Thermogenesis;ko05016//Huntington disease;ko05010//Alzheimer disease;ko05012//Parkinson disease;ko05208//Chemical carcinogenesis - reactive oxygen species;ko05415//Diabetic cardiomyopathy;ko05020//Prion disease	K02126;K02126;K02126;K02126;K02126;K02126;K02126;K02126;K02126;K02126;K02126	GO:0005739//mitochondrion;GO:0005743//mitochondrial inner membrane;GO:0005753//mitochondrial proton-transporting ATP synthase complex;GO:0016020//membrane;GO:0045263//proton-transporting ATP synthase complex, coupling factor F(o)	GO:0015078//proton transmembrane transporter activity;GO:0046933//proton-transporting ATP synthase activity, rotational mechanism	GO:0006754//ATP biosynthetic process;GO:0006811//ion transport;GO:0015986//ATP synthesis coupled proton transport;GO:0042776//mitochondrial ATP synthesis coupled proton transport;GO:1902600//proton transmembrane transport	-	protein_coding
Myocyte	ENSGALG00010000020	COX2	0.825	0.818	16.9141287703652	11.0088130320821	0.619569941075988	9.18170047672643e-11	2.65819410501707e-06	COX2	cytochrome c oxidase subunit II [Source:NCBI gene (formerly Entrezgene);Acc:63549489]	Metabolism;Metabolism;Human Diseases;Human Diseases;Organismal Systems;Organismal Systems;Human Diseases;Human Diseases;Human Diseases;Human Diseases;Human Diseases;Human Diseases;Human Diseases	Global and overview maps;Energy metabolism;Neurodegenerative disease;Neurodegenerative disease;Environmental adaptation;Circulatory system;Neurodegenerative disease;Neurodegenerative disease;Neurodegenerative disease;Cancer: overview;Cardiovascular disease;Neurodegenerative disease;Endocrine and metabolic disease	ko01100//Metabolic pathways;ko00190//Oxidative phosphorylation;ko05022//Pathways of neurodegeneration - multiple diseases;ko05014//Amyotrophic lateral sclerosis;ko04714//Thermogenesis;ko04260//Cardiac muscle contraction;ko05016//Huntington disease;ko05010//Alzheimer disease;ko05012//Parkinson disease;ko05208//Chemical carcinogenesis - reactive oxygen species;ko05415//Diabetic cardiomyopathy;ko050…	K02261;K02261;K02261;K02261;K02261;K02261;K02261;K02261;K02261;K02261;K02261;K02261;K02261	GO:0005739//mitochondrion;GO:0005743//mitochondrial inner membrane;GO:0005751//mitochondrial respiratory chain complex IV;GO:0016020//membrane;GO:0045277//respiratory chain complex IV;GO:0070469//respirasome	GO:0004129//cytochrome-c oxidase activity;GO:0005507//copper ion binding;GO:0016491//oxidoreductase activity;GO:0046872//metal ion binding	GO:0006979//response to oxidative stress;GO:0022900//electron transport chain;GO:0022904//respiratory electron transport chain;GO:0042773//ATP synthesis coupled electron transport;GO:1902600//proton transmembrane transport	-	protein_coding
Myocyte	ENSGALG00010021600	FMN1	0.276	0.247	4.79166963591853	2.03111996299382	1.23825299291196	4.17139909390028e-07	0.0120766175167507	FMN1	formin 1 [Source:NCBI gene (formerly Entrezgene);Acc:386747]	-	-	-	-	GO:0005634//nucleus;GO:0005737//cytoplasm;GO:0005884//actin filament	GO:0008017//microtubule binding;GO:0017124//SH3 domain binding	GO:0010467//gene expression;GO:0030838//positive regulation of actin filament polymerization;GO:0035136//forelimb morphogenesis;GO:0035137//hindlimb morphogenesis;GO:0045010//actin nucleation;GO:0048705//skeletal system morphogenesis;GO:0051127//positive regulation of actin nucleation;GO:0051894//positive regulation of focal adhesion assembly;GO:0060173//limb development;GO:0072092//ureteric bud …	-	protein_coding
FAP	ENSGALG00010010399	FGF18	0.614	0.038	7.1859304694617	0.173008589655834	5.37625940327409	0	0	FGF18	fibroblast growth factor 18 [Source:NCBI gene (formerly Entrezgene);Acc:395453]	Environmental Information Processing;Environmental Information Processing;Cellular Processes	Signal transduction;Signal transduction;Cell motility	ko04020//Calcium signaling pathway;ko04010//MAPK signaling pathway;ko04810//Regulation of actin cytoskeleton	K04358;K04358;K04358	GO:0005615//extracellular space;GO:0005730//nucleolus;GO:0005737//cytoplasm	GO:0005105//type 1 fibroblast growth factor receptor binding;GO:0005111//type 2 fibroblast growth factor receptor binding;GO:0008083//growth factor activity	GO:0001503//ossification;GO:0001525//angiogenesis;GO:0001934//positive regulation of protein phosphorylation;GO:0001957//intramembranous ossification;GO:0001958//endochondral ossification;GO:0002062//chondrocyte differentiation;GO:0002063//chondrocyte development;GO:0008283//cell population proliferation;GO:0008284//positive regulation of cell population proliferation;GO:0008543//fibroblast growt…	-	protein_coding
FAP	ENSGALG00010028747	ENSGALG00010028747	0.264	0.011	1.37511478130942	0.0402048117314485	5.09604006151305	0	0	ENSGALG00010028747	XP_040548366.1 fibrillin-2 [Gallus gallus]	-	-	-	-	-	GO:0005509//calcium ion binding	-	-	protein_coding
FAP	ENSGALG00010009727	CDH20	0.638	0.039	6.32535872495575	0.209064259641456	4.91912894680434	0	0	CDH20	cadherin 20, type 2 [Source:NCBI gene (formerly Entrezgene);Acc:373927]	-	-	-	-	GO:0005886//plasma membrane;GO:0005912//adherens junction;GO:0016020//membrane;GO:0016342//catenin complex	GO:0005509//calcium ion binding;GO:0045296//cadherin binding;GO:0046872//metal ion binding	GO:0000902//cell morphogenesis;GO:0007043//cell-cell junction assembly;GO:0007155//cell adhesion;GO:0007156//homophilic cell adhesion via plasma membrane adhesion molecules;GO:0016339//calcium-dependent cell-cell adhesion via plasma membrane cell adhesion molecules;GO:0034332//adherens junction organization;GO:0044331//cell-cell adhesion mediated by cadherin;GO:0098609//cell-cell adhesion	-	protein_coding
FAP	ENSGALG00010015480	ENSGALG00010015480	0.268	0.015	1.93467524170278	0.0691324449219699	4.80658465434638	0	0	ENSGALG00010015480	-	-	-	-	-	-	-	-	-	lncRNA
FAP	ENSGALG00010023149	ADGRD1	0.445	0.025	3.25299612374727	0.125765437765626	4.69296169577582	0	0	ADGRD1	adhesion G protein-coupled receptor D1 [Source:HGNC Symbol;Acc:HGNC:19893]	-	-	-	-	GO:0005654//nucleoplasm;GO:0005829//cytosol;GO:0005886//plasma membrane;GO:0016020//membrane;GO:0016607//nuclear speck	GO:0004888//transmembrane signaling receptor activity;GO:0004930//G protein-coupled receptor activity	GO:0007166//cell surface receptor signaling pathway;GO:0007186//G protein-coupled receptor signaling pathway;GO:0007189//adenylate cyclase-activating G protein-coupled receptor signaling pathway	-	protein_coding
FAP	ENSGALG00010011346	ENSGALG00010011346	0.384	0.026	3.34090467158188	0.129373659216935	4.69062300159411	0	0	ENSGALG00010011346	-	-	-	-	-	-	-	-	-	lncRNA
FAP	ENSGALG00010021094	ADM	0.264	0.017	2.00226852874793	0.0798289123483798	4.64858030520143	0	0	ADM	XP_015141946.1 pro-adrenomedullin [Gallus gallus]	Environmental Information Processing;Organismal Systems	Signaling molecules and interaction;Circulatory system	ko04080//Neuroactive ligand-receptor interaction;ko04270//Vascular smooth muscle contraction	K12333;K12333	GO:0005576//extracellular region	GO:0005179//hormone activity	GO:0007165//signal transduction	-	protein_coding
FAP	ENSGALG00010022900	MMP17	0.37	0.019	2.02573983213326	0.0812009106843877	4.64080918137785	0	0	MMP17	matrix metallopeptidase 17 [Source:HGNC Symbol;Acc:HGNC:7163]	Organismal Systems	Endocrine system	ko04928//Parathyroid hormone synthesis, secretion and action	K07997	GO:0031012//extracellular matrix	GO:0004222//metalloendopeptidase activity;GO:0008237//metallopeptidase activity;GO:0008270//zinc ion binding	GO:0001822//kidney development;GO:0006508//proteolysis;GO:0042756//drinking behavior	-	protein_coding
FAP	ENSGALG00010009135	TENM4	0.801	0.094	14.3770276640584	0.616748533801455	4.5429392498673	0	0	TENM4	teneurin transmembrane protein 4 [Source:NCBI gene (formerly Entrezgene);Acc:395406]	-	-	-	-	GO:0005634//nucleus;GO:0005737//cytoplasm;GO:0005886//plasma membrane;GO:0016020//membrane;GO:0043005//neuron projection	GO:0042802//identical protein binding;GO:0042803//protein homodimerization activity	GO:0001702//gastrulation with mouth forming second;GO:0007165//signal transduction;GO:0031641//regulation of myelination;GO:0031643//positive regulation of myelination;GO:0032289//central nervous system myelin formation;GO:0048666//neuron development;GO:0048714//positive regulation of oligodendrocyte differentiation;GO:0060038//cardiac muscle cell proliferation;GO:0060912//cardiac cell fate speci…	-	protein_coding
FAP	ENSGALG00010016043	ADAMTSL1	0.515	0.065	7.65486600442361	0.336013420691262	4.50978636224621	0	0	ADAMTSL1	ADAMTS like 1 [Source:HGNC Symbol;Acc:HGNC:14632]	-	-	-	-	-	-	GO:0030198//extracellular matrix organization	-	protein_coding
FAP	ENSGALG00010016874	ADAMTSL3	0.864	0.152	19.0395771597154	0.884342210286193	4.42825287723883	0	0	ADAMTSL3	ADAMTS like 3 [Source:HGNC Symbol;Acc:HGNC:14633]	-	-	-	-	GO:0043231//intracellular membrane-bounded organelle	-	GO:0030198//extracellular matrix organization	-	protein_coding
FAP	ENSGALG00010013309	ENSGALG00010013309	0.461	0.044	3.87938738441847	0.180273610664418	4.42756871786158	0	0	ENSGALG00010013309	XP_004937918.2 cystine/glutamate transporter isoform X1 [Gallus gallus]	Cellular Processes	Cell growth and death	ko04216//Ferroptosis	K13869	GO:0016020//membrane	GO:0022857//transmembrane transporter activity	GO:0055085//transmembrane transport	-	protein_coding
FAP	ENSGALG00010005457	SEMA3D	0.733	0.104	11.1887107079836	0.535847528783584	4.38407744023656	0	0	SEMA3D	semaphorin 3D [Source:NCBI gene (formerly Entrezgene);Acc:396332]	-	-	-	-	-	GO:0005515//protein binding;GO:0030215//semaphorin receptor binding	-	-	protein_coding
FAP	ENSGALG00010009403	ENSGALG00010009403	0.284	0.019	1.5253334441405	0.0735969454868333	4.37333495499646	0	0	ENSGALG00010009403	-	-	-	-	-	-	-	-	-	lncRNA
FAP	ENSGALG00010010655	C1QTNF7	0.372	0.022	2.07209455948596	0.101213594629691	4.35561485599622	0	0	C1QTNF7	C1q and TNF related 7 [Source:HGNC Symbol;Acc:HGNC:14342]	-	-	-	-	-	GO:0005515//protein binding	-	-	protein_coding
[truncated: 3,745 more rows]

## Sheet: S6
Table S6. Upregulated genes in satellite cell subpopulation.
[truncated: 954 more rows]

## Sheet: S7
Table S7. Upregulated genes in myocyte subpopulation.
[truncated: 1,143 more rows]

## Sheet: S8
Table S8. Pseudotime information.
cells.name	Samples	Clusters	Groups	Pseudotime	State
D2_AAACCCAAGAGGTATT	D2	Myocyte_D2_D42	D2	10.8155113912266	2
[truncated: 7,620 more rows]

## Sheet: S9
Table S9. DEGs of differentiation states.
[truncated: 1,001 more rows]

[truncated: 2 more sheets: S10, S11]
